# Supplementary material for: A spatial predictive model for malaria resurgence in central Greece integrating entomological, environmental and social data
Source: PLoS One. 2017 Jun 29;12(6):e0178836. doi: 10.1371/journal.pone.0178836 (PMC5490999; doi:10.1371/journal.pone.0178836)
Supplement: S1 File — (TXT) [file pone.0178836.s010.txt]

Anopheles	Susceptibl	m01	d1	m02	d2	m03	d3	T1	T2	T3	T4	T5	T6	T7	T8	T9	T10	T11	T12	T13	T14	T15	T16	T17	T18	T19	T20	T21	T22	T23	T24	T25	T26	T27	T28	T29	T30	T31
11	1725	0	0	0	0	0	0	10.0	7.7	9.6	9.1	13.1	15.9	14.5	15.5	9.6	19.8	21.9	19.4	18.1	19.1	21.4	24.3	21.7	24.6	22.4	18.2	20.6	22.0	17.1	18.7	9.1	12.7	15.8	14.4	12.3	13.1	7.4
97	1725	0	0	0	0	0	0	10.0	7.7	9.6	9.1	13.1	15.9	14.5	15.5	9.6	19.8	21.9	19.4	18.1	19.1	21.4	24.3	21.7	24.6	22.4	18.2	20.6	22.0	17.1	18.7	9.1	12.7	15.8	14.4	12.3	13.1	7.4
42	1812	0	0	0	0	0	0	9.6	7.8	9.9	10.2	13.3	14.8	16.8	15.9	2.0	19.5	23.1	19.6	16.2	19.2	21.8	25.1	22.9	25.3	22.4	18.2	21.2	22.6	17.8	18.4	9.1	13.2	16.6	14.0	12.3	13.7	9.2
11	1812	0	0	0	0	0	0	9.6	7.8	9.9	10.2	13.3	14.8	16.8	15.9	2.0	19.5	23.1	19.6	16.2	19.2	21.8	25.1	22.9	25.3	22.4	18.2	21.2	22.6	17.8	18.4	9.1	13.2	16.6	14.0	12.3	13.7	9.2
84	1812	0	0	0	0	0	0	9.6	7.8	9.9	10.2	13.3	14.8	16.8	15.9	2.0	19.5	23.1	19.6	16.2	19.2	21.8	25.1	22.9	25.3	22.4	18.2	21.2	22.6	17.8	18.4	9.1	13.2	16.6	14.0	12.3	13.7	9.2
11	1812	0	0	0	0	0	0	8.4	8.4	9.5	10.4	13.5	12.3	16.6	15.3	2.0	19.0	23.0	19.4	16.2	18.9	22.1	24.8	23.3	25.1	22.3	17.9	22.0	23.6	18.3	18.5	9.1	13.5	17.2	14.5	14.1	13.6	9.3
6	1854	0	0	0	0	0	0	9.9	7.2	10.6	11.3	14.7	16.7	16.5	15.4	2.0	20.8	23.3	20.7	20.5	20.5	21.5	26.4	25.9	26.5	25.9	17.6	22.9	26.8	21.4	20.7	9.1	15.5	19.8	16.8	14.1	13.9	12.0
35	2447	0	0	0	0	0	0	12.1	10.3	10.9	4.4	13.9	16.3	19.3	15.0	16.3	18.7	19.5	21.5	20.0	20.1	23.1	24.2	23.4	25.3	24.0	22.2	23.1	23.5	20.8	20.3	16.2	19.1	20.4	17.3	17.5	18.1	12.2
28	315	0	0	0	0	0	0	13.3	5.8	11.1	4.4	13.6	17.7	18.8	15.1	16.9	17.1	18.6	19.8	20.5	19.4	22.9	21.6	21.9	24.2	23.6	23.3	24.0	21.0	22.7	20.8	15.0	15.9	19.1	16.5	14.9	15.8	12.7
252	926	0	0	0	0	0	0	12.9	5.8	10.6	4.4	13.6	17.6	18.3	14.4	16.9	16.8	18.7	19.8	20.3	19.9	22.9	22.5	20.6	24.2	23.2	23.3	23.0	23.4	21.6	19.4	15.0	18.3	17.9	16.5	14.9	15.8	11.0
2	212	0	0	0	0	0	0	12.9	5.8	10.6	4.4	13.6	17.6	18.3	14.4	16.9	16.8	18.7	19.8	20.3	19.9	22.9	22.5	20.6	24.2	23.2	23.3	23.0	23.4	21.6	19.4	15.0	18.3	17.9	16.5	14.9	15.8	11.0
14	926	0	0	0	0	0	0	12.9	5.8	10.6	4.4	13.6	17.6	18.3	14.4	16.9	16.8	18.7	19.8	20.3	19.9	22.9	22.5	20.6	24.2	23.2	23.3	23.0	23.4	21.6	19.4	15.0	18.3	17.9	16.5	14.9	15.8	11.0
84	212	0	0	0	0	0	0	12.9	5.8	10.6	4.4	13.6	17.6	18.3	14.4	16.9	16.8	18.7	19.8	20.3	19.9	22.9	22.5	20.6	24.2	23.2	23.3	23.0	23.4	21.6	19.4	15.0	18.3	17.9	16.5	14.9	15.8	11.0
14	926	0	0	0	0	0	0	12.9	5.8	10.6	4.4	13.6	17.6	18.3	14.4	16.9	16.8	18.7	19.8	20.3	19.9	22.9	21.6	20.6	24.2	23.2	23.3	23.0	23.4	21.6	19.4	15.0	18.3	17.9	16.5	14.9	15.8	11.0
84	926	0	0	0	0	0	0	12.9	5.8	10.6	4.4	13.6	17.6	18.3	14.4	16.9	16.8	18.7	19.8	20.3	19.9	22.9	21.6	20.6	24.2	23.2	23.3	23.0	23.4	21.6	19.4	15.0	18.3	17.9	16.5	14.9	15.8	11.0
18	2541	0	0	0	0	0	0	12.2	10.3	11.2	4.4	14.3	16.8	18.9	15.3	16.8	19.1	19.9	21.5	22.3	19.0	23.5	24.1	23.2	25.3	24.5	22.2	23.1	24.8	21.4	19.6	16.2	16.7	20.6	17.8	17.7	16.3	12.2
21	2384	0	0	0	0	0	0	10.4	8.4	8.9	7.0	12.6	14.9	14.6	13.8	15.5	17.2	18.2	18.9	20.3	18.3	21.5	21.6	18.8	23.5	20.7	22.1	20.3	20.1	18.1	16.9	15.0	13.7	16.7	15.0	16.0	13.9	12.8
6	6047	0	0	0	0	0	0	11.9	6.4	10.4	4.4	13.7	16.2	16.6	14.2	16.2	18.3	19.3	20.3	21.2	18.4	23.4	23.4	21.5	24.9	22.8	20.5	21.4	21.9	18.8	18.0	16.9	15.5	18.1	14.5	16.6	14.6	10.4
2590	5665	0	0	0	0	0	0	11.9	7.0	10.6	4.4	14.2	15.8	16.6	14.4	16.5	18.4	19.5	20.4	21.3	18.7	23.3	24.2	22.2	25.1	23.1	20.5	21.8	22.7	19.0	18.3	16.9	15.8	18.2	14.9	16.7	14.7	10.4
7	2384	0	0	0	0	0	0	11.8	9.3	10.3	4.9	13.0	16.8	11.5	14.8	16.0	19.1	19.2	20.3	21.5	18.7	23.2	22.5	19.9	25.2	22.8	22.4	20.9	20.6	18.2	18.4	15.0	16.1	18.2	14.3	16.3	15.7	10.7
4	1025	0	0	0	0	0	0	12.4	8.5	11.6	4.9	14.4	15.6	15.9	14.8	16.1	18.3	19.9	21.7	22.7	20.0	23.2	25.0	24.3	24.9	24.8	23.4	23.5	25.4	22.3	21.1	16.5	16.5	20.5	19.6	17.7	16.7	15.5
11	4725	0	0	0	0	0	0	13.5	6.2	10.9	12.8	14.6	13.0	14.1	15.2	16.4	18.5	20.8	20.6	21.6	18.9	19.9	24.1	22.2	23.9	22.6	19.0	20.6	21.9	17.7	18.0	9.1	14.3	17.9	16.4	13.5	13.2	8.8
32	2219	0	0	0	0	0	0	11.9	12.1	11.7	5.4	13.6	15.7	17.0	15.7	15.5	18.5	19.3	21.0	22.4	19.5	22.3	24.3	22.8	25.1	24.2	21.7	22.7	24.5	21.5	21.6	14.7	18.6	20.4	16.7	16.6	16.4	15.2
6	3808	0	0	0	0	0	0	11.2	2.8	10.0	12.1	14.0	16.6	16.0	14.8	15.5	17.1	19.5	18.2	19.5	17.5	19.9	23.4	21.4	22.9	22.5	19.5	20.0	21.4	17.2	18.2	9.1	14.1	18.3	15.1	15.4	12.3	8.9
1	6116	0	0	0	0	0	0	13.2	8.0	12.5	13.3	14.5	19.5	16.1	14.8	16.5	18.9	21.7	21.9	23.9	19.8	22.4	25.9	25.1	26.7	25.6	22.6	23.4	26.0	21.3	20.6	14.7	17.7	21.0	18.2	16.4	15.5	10.9
280	5497	0	0	0	0	0	0	11.9	3.3	2.5	11.7	13.0	16.4	13.8	14.7	11.9	17.4	20.2	19.1	20.4	18.8	19.7	24.0	23.2	24.2	23.2	19.6	20.9	23.8	19.1	19.2	9.1	14.9	18.0	15.4	15.4	12.9	9.7
11	3978	0	0	0	0	0	0	11.8	2.8	10.0	12.5	13.2	15.6	15.6	14.7	15.4	17.2	19.5	18.2	18.9	17.5	19.7	22.9	21.6	23.3	22.2	19.0	20.3	21.7	17.5	18.3	9.1	13.9	17.2	14.5	15.4	12.0	8.4
2	3684	0	0	0	0	0	0	11.1	2.8	9.9	13.3	13.5	16.2	15.0	14.4	15.5	17.0	19.5	18.4	20.0	18.4	19.4	24.0	23.0	23.8	23.2	19.2	20.3	22.3	18.0	18.0	9.1	14.2	17.3	15.2	15.4	12.3	8.0
63	4651	0	0	0	0	0	0	12.9	7.2	10.5	12.3	13.8	14.5	15.5	15.0	15.9	18.3	20.7	20.0	21.7	19.4	20.1	24.4	23.3	24.8	23.5	20.2	21.1	22.4	18.6	18.9	-0.7	14.4	17.5	15.2	13.5	12.8	9.1
210	55030	0	0	0	0	0	0	14.3	9.8	10.0	13.4	14.4	20.0	16.9	13.8	15.9	18.5	20.6	20.7	21.5	19.4	22.4	26.1	23.8	25.6	24.4	20.8	21.4	24.8	19.8	18.2	0.1	15.4	18.1	16.3	13.9	14.9	8.0
84	4479	0	0	0	0	0	0	14.5	9.8	10.2	13.2	13.9	20.3	16.9	13.8	15.6	18.5	20.4	20.3	20.3	19.4	22.3	24.9	22.9	25.0	24.2	20.7	21.2	23.9	19.4	18.1	0.1	15.1	17.7	16.3	13.8	14.9	8.0
14883	5954	0	0	0	0	0	0	13.8	8.9	9.3	12.7	12.6	17.8	16.5	13.7	15.9	18.0	20.1	19.6	20.1	19.1	21.5	24.4	21.6	23.9	22.9	20.4	19.7	22.0	17.7	17.0	0.1	14.2	16.6	14.6	13.6	14.6	7.6
4628	5954	0	0	0	0	0	0	13.8	8.9	9.3	12.7	12.6	17.8	16.5	13.7	15.9	18.0	20.1	19.6	20.1	19.1	21.5	24.4	21.6	23.9	22.9	20.4	19.7	22.0	17.7	17.0	0.1	14.2	16.6	14.6	13.6	14.6	7.6
4694	5954	0	0	0	0	0	0	13.8	8.9	9.3	12.7	12.6	17.8	16.5	13.7	15.9	18.0	20.1	19.6	20.1	19.1	21.5	24.4	21.6	23.9	22.9	20.4	19.7	22.0	17.7	17.0	0.1	14.2	16.6	14.6	13.6	14.6	7.6
5160	5954	0	0	0	0	0	0	13.8	8.9	9.3	12.7	12.6	17.8	16.5	13.7	15.9	18.0	20.1	19.6	20.1	19.1	21.5	24.4	21.6	23.9	22.9	20.4	19.7	22.0	17.7	17.0	0.1	14.2	16.6	14.6	13.6	14.6	7.6
12617	5954	0	0	0	0	0	0	13.8	8.9	9.3	12.7	12.6	17.8	16.5	13.7	15.9	18.0	20.1	19.6	20.1	19.1	21.5	24.4	21.6	23.9	22.9	20.4	19.7	22.0	17.7	17.0	0.1	14.2	16.6	14.6	13.6	14.6	7.6
21	5954	0	0	0	0	0	0	13.5	8.9	9.3	12.7	12.5	17.5	16.5	13.3	16.2	18.2	20.1	19.5	19.9	19.0	21.4	24.2	21.5	23.8	22.9	20.4	19.7	21.4	17.6	16.9	0.1	14.3	16.2	14.1	13.5	14.6	7.6
5716	5954	0	0	0	0	0	0	13.5	8.9	9.3	12.7	12.5	17.5	16.5	13.3	16.2	18.2	20.1	19.5	19.9	19.0	21.4	24.2	21.5	23.8	22.9	20.4	19.7	21.4	17.6	16.9	0.1	14.3	16.2	14.1	13.5	14.6	7.6
7181	5954	0	0	0	0	0	0	13.5	8.9	9.3	12.7	12.5	17.5	16.5	13.3	16.2	18.2	20.1	19.5	19.9	19.0	21.4	24.2	21.5	23.8	22.9	20.2	19.7	21.4	17.6	16.9	0.1	14.3	16.2	14.1	13.5	14.6	7.6
10586	5954	0	0	0	0	0	0	13.5	8.9	9.3	12.7	12.5	17.5	16.5	13.3	16.2	18.2	20.1	19.5	19.9	19.0	21.4	24.2	21.5	23.8	22.9	20.2	19.7	21.4	17.6	16.9	0.1	14.3	16.2	14.1	13.5	14.6	7.6
9389	5954	0	0	0	0	0	0	13.5	8.9	9.3	12.7	12.5	17.5	16.5	13.3	16.2	18.2	20.1	19.5	19.9	19.0	21.4	24.2	21.5	23.8	22.9	20.2	19.7	21.4	17.6	16.9	0.1	14.3	16.2	14.1	13.5	14.6	7.6
17484	5074	0	0	0	0	0	0	14.0	9.2	9.1	12.3	12.5	17.7	17.1	13.9	16.5	18.4	19.9	19.4	19.7	19.1	21.1	24.2	21.6	23.9	22.9	20.1	19.8	21.6	18.2	17.2	0.1	14.4	16.2	14.2	13.1	14.6	7.6
5966	5074	0	0	0	0	0	0	14.0	9.2	9.1	12.3	12.5	17.7	17.1	13.9	16.5	18.4	19.9	19.4	19.7	19.1	21.1	24.2	21.6	23.9	22.9	20.1	19.8	21.6	18.2	17.2	0.1	14.4	16.2	14.2	13.1	14.6	7.6
18232	5074	0	0	0	0	0	0	14.0	9.2	9.1	12.3	12.5	17.7	17.1	13.9	16.5	18.4	19.9	19.4	19.7	19.1	21.1	24.2	21.6	23.9	22.9	20.1	19.8	21.6	18.2	17.2	0.1	14.4	16.2	14.2	13.1	14.6	7.6
23538	5074	0	0	0	0	0	0	14.0	9.2	9.1	12.3	12.5	17.7	17.1	13.9	16.5	18.4	19.9	19.4	19.7	19.1	21.1	24.2	21.6	23.9	22.9	20.2	19.8	21.6	18.2	17.2	0.1	14.4	16.2	14.2	13.1	14.6	7.6
14140	5074	0	0	0	0	0	0	14.0	9.2	9.1	12.3	12.5	17.7	17.1	13.9	16.5	18.4	19.9	19.4	19.7	19.1	21.1	24.2	21.6	23.9	22.9	20.2	19.8	21.6	18.2	17.2	0.1	14.4	16.2	14.2	13.1	14.6	7.6
6871	5074	0	0	0	0	0	0	14.0	9.2	9.1	12.3	12.5	17.7	17.1	13.9	16.5	18.4	19.9	19.4	19.7	19.1	21.1	24.2	21.6	23.9	22.9	20.2	19.8	21.6	18.2	17.2	0.1	14.4	16.2	14.2	13.1	14.6	7.6
12762	5074	0	0	0	0	0	0	14.0	9.2	9.1	12.3	12.5	17.7	17.1	13.9	16.5	18.4	19.9	19.4	19.7	19.1	21.1	24.2	21.6	23.9	22.9	20.2	19.8	21.6	18.2	17.2	0.1	14.4	16.2	14.2	13.1	14.6	7.6
19801	5074	0	0	0	0	0	0	14.0	9.2	9.1	12.3	12.5	17.7	17.1	13.9	16.5	18.4	19.9	19.4	19.7	19.1	21.1	24.2	21.6	23.9	22.9	20.2	19.8	21.6	18.2	17.2	0.1	14.4	16.2	14.2	13.1	14.6	7.6
3923	5074	0	0	0	0	0	0	14.0	9.2	9.1	12.3	12.5	17.7	17.1	13.9	16.5	18.4	19.9	19.4	19.7	19.1	21.1	24.2	21.6	23.9	22.9	20.2	19.8	21.6	18.2	17.2	0.1	14.4	16.2	14.2	13.1	14.6	7.6
5499	5074	0	0	0	0	0	0	14.0	9.2	9.1	12.3	12.5	17.7	17.1	13.9	16.5	18.4	19.9	19.4	19.7	19.1	21.1	24.2	21.6	23.9	22.9	20.2	19.8	21.6	18.2	17.2	0.1	14.4	16.2	14.2	13.1	14.6	7.6
17050	5074	0	0	0	0	0	0	14.0	9.2	9.1	12.3	12.5	17.7	17.1	13.9	16.5	18.4	19.9	19.4	19.7	19.1	21.1	24.2	21.6	23.9	22.9	20.2	19.8	21.6	18.2	17.2	0.1	14.4	16.2	14.2	13.1	14.6	7.6
9601	5074	0	0	0	0	0	0	14.0	9.2	9.1	12.3	12.5	17.7	17.1	13.9	16.5	18.4	19.9	19.4	19.7	19.1	21.1	24.2	21.6	23.9	22.9	20.2	19.8	21.6	18.2	17.2	0.1	14.4	16.2	14.2	13.1	14.6	7.6
11660	2442	0	0	0	0	0	0	13.8	9.5	10.0	12.6	13.6	17.6	15.8	14.0	16.7	18.8	20.5	19.6	20.2	19.3	22.2	24.8	22.6	24.2	23.2	20.1	22.2	22.2	19.0	17.5	0.1	14.9	17.8	15.3	13.2	14.9	7.7
74	2371	0	0	0	0	0	0	12.3	8.4	11.1	12.0	13.6	16.2	17.5	14.3	15.6	18.4	20.1	20.8	20.9	20.0	22.6	24.8	24.3	25.3	24.2	21.0	22.6	25.0	20.7	20.3	14.7	18.0	19.9	16.2	14.3	16.3	12.6
4	4228	0	0	0	0	0	0	12.9	7.3	10.2	11.0	13.2	11.8	14.8	14.5	16.2	17.9	20.3	20.3	21.3	19.1	20.0	24.3	23.0	24.8	23.5	19.8	21.7	22.9	18.9	18.5	0.1	14.3	16.9	14.6	13.5	13.1	8.9
4557	56505	0	0	0	0	0	0	14.1	9.2	9.4	12.7	13.6	17.4	16.5	13.9	15.7	18.3	20.1	19.8	20.4	19.0	21.5	25.2	22.3	24.2	23.1	20.3	20.3	22.1	18.0	17.5	0.1	14.7	17.5	15.2	13.6	14.6	7.6
4675	5954	0	0	0	0	0	0	14.1	9.2	9.4	12.7	13.6	17.4	16.5	13.9	15.7	18.3	20.1	19.8	20.4	19.0	21.5	25.2	22.3	24.2	23.1	20.3	20.3	22.1	18.0	17.5	0.1	14.7	17.5	15.2	13.6	14.6	7.6
6887	5954	0	0	0	0	0	0	14.1	9.2	9.4	12.7	13.6	17.4	16.5	13.9	15.7	18.3	20.1	19.8	20.4	19.0	21.5	25.2	22.3	24.2	23.1	20.3	20.3	22.1	18.0	17.5	0.1	14.7	17.5	15.2	13.6	14.6	7.6
4589	5954	0	0	0	0	0	0	14.1	9.2	9.4	12.7	13.6	17.4	16.5	13.9	15.7	18.3	20.1	19.8	20.4	19.0	21.5	25.2	22.3	24.2	23.1	20.3	20.3	22.1	18.0	17.5	0.1	14.7	17.5	15.2	13.6	14.6	7.6
6812	5954	0	0	0	0	0	0	14.1	9.2	9.4	12.7	13.6	17.4	16.5	13.9	15.7	18.3	20.1	19.8	20.4	19.0	21.5	25.2	22.3	24.2	23.1	20.3	20.3	22.1	18.0	17.5	0.1	14.7	17.5	15.2	13.6	14.6	7.6
7922	5954	0	0	0	0	0	0	13.7	9.1	9.3	12.8	13.1	17.5	16.5	14.2	16.1	18.5	20.1	19.7	20.0	19.0	21.5	24.6	21.9	23.8	22.7	20.2	19.7	21.6	17.8	17.2	0.1	14.4	17.0	14.9	13.6	14.6	7.6
13774	5954	0	0	0	0	0	0	13.7	9.1	9.3	12.8	13.1	17.5	16.5	14.2	16.1	18.5	20.1	19.7	20.0	19.0	21.5	24.6	21.9	23.8	22.7	20.2	19.7	21.6	17.8	17.2	0.1	14.4	17.0	14.9	13.6	14.6	7.6
6017	5954	0	0	0	0	0	0	13.7	9.1	9.3	12.8	13.1	17.5	16.5	14.2	16.1	18.5	20.1	19.7	20.0	19.0	21.5	24.6	21.9	23.8	22.7	20.2	19.7	21.6	17.8	17.2	0.1	14.4	17.0	14.9	13.6	14.6	7.6
2394	5954	0	0	0	0	0	0	13.7	9.1	9.3	12.8	13.1	17.5	16.5	14.2	16.1	18.5	20.1	19.7	20.0	19.0	21.5	24.6	21.9	23.8	22.7	20.2	19.7	21.6	17.8	17.2	0.1	14.4	17.0	14.9	13.6	14.6	7.6
7239	5954	0	0	0	0	0	0	13.7	9.1	9.3	12.8	13.1	17.5	16.5	14.2	16.1	18.5	20.1	19.7	20.0	19.0	21.5	24.6	21.9	23.8	22.7	20.2	19.7	21.6	17.8	17.2	0.1	14.4	17.0	14.9	13.6	14.6	7.6
7205	5954	0	0	0	0	0	0	13.7	9.1	9.3	12.8	13.1	17.5	16.5	14.2	16.1	18.5	20.1	19.7	20.0	19.0	21.5	24.6	21.9	23.8	22.7	20.2	19.7	21.6	17.8	17.2	0.1	14.4	17.0	14.9	13.6	14.6	7.6
11477	5954	0	0	0	0	0	0	13.7	9.1	9.3	12.8	13.1	17.5	16.5	14.2	16.1	18.5	20.1	19.7	20.0	19.0	21.5	24.6	21.9	23.8	22.7	20.2	19.7	21.6	17.8	17.2	0.1	14.4	17.0	14.9	13.6	14.6	7.6
15383	5954	0	0	0	0	0	0	13.7	9.1	9.3	12.8	13.1	17.5	16.5	14.2	16.1	18.5	20.1	19.7	20.0	19.0	21.5	24.6	21.9	23.8	22.7	20.2	19.7	21.6	17.8	17.2	0.1	14.4	17.0	14.9	13.6	14.6	7.6
11134	5954	0	0	0	0	0	0	13.7	9.1	9.3	12.8	13.1	17.5	16.5	14.2	16.1	18.5	20.1	19.7	20.0	19.0	21.5	24.6	21.9	23.8	22.7	20.2	20.3	21.6	17.8	17.2	0.1	14.4	17.0	14.9	13.6	14.6	7.6
4500	5954	0	0	0	0	0	0	13.7	9.1	9.3	12.8	13.1	17.5	16.5	14.2	16.1	18.5	20.1	19.7	20.0	19.0	21.5	24.6	21.9	23.8	22.7	20.2	20.3	21.6	17.8	17.2	0.1	14.4	17.0	14.9	13.6	14.6	7.6
7232	5954	0	0	0	0	0	0	13.7	9.1	9.3	12.8	13.1	17.5	16.5	14.2	16.1	18.5	20.1	19.7	20.0	19.0	21.5	24.6	21.9	23.8	22.7	20.2	20.3	21.6	17.8	17.2	0.1	14.4	17.0	14.9	13.6	14.6	7.6
7106	5954	0	0	0	0	0	0	13.7	9.1	9.3	12.8	13.1	17.5	16.5	14.2	16.1	18.5	20.1	19.7	20.0	19.0	21.5	24.6	21.9	23.8	22.7	20.2	20.1	21.6	17.8	17.2	0.1	14.4	17.0	14.9	13.6	14.6	7.6
9223	5954	0	0	0	0	0	0	13.7	9.1	9.3	12.8	13.1	17.5	16.5	14.2	16.1	18.5	20.1	19.7	20.0	19.0	21.5	24.6	21.9	23.8	22.7	20.2	20.1	21.6	17.8	17.2	0.1	14.4	17.0	14.9	13.6	14.6	7.6
7673	5954	0	0	0	0	0	0	13.7	9.1	9.3	12.8	13.1	17.5	16.5	14.2	16.1	18.5	20.1	19.7	20.0	19.0	21.5	24.6	21.9	23.8	22.7	20.2	20.1	21.6	17.8	17.2	0.1	14.4	17.0	14.9	13.6	14.6	7.6
7872	5954	0	0	0	0	0	0	13.7	9.1	9.3	12.8	13.1	17.5	16.5	14.2	16.1	18.5	20.1	19.7	20.0	19.0	21.5	24.6	21.9	23.8	22.7	20.2	20.1	21.6	17.8	17.2	0.1	14.4	17.0	14.9	13.6	14.6	7.6
8396	5954	0	0	0	0	0	0	13.7	9.1	9.3	12.8	13.1	17.5	16.5	14.2	16.1	18.5	20.1	19.7	20.0	19.0	21.5	24.6	21.9	23.8	22.7	20.2	20.1	21.6	17.8	17.2	0.1	14.4	17.0	14.9	13.6	14.6	7.6
7659	5954	0	0	0	0	0	0	13.7	9.1	9.3	12.8	13.1	17.5	16.5	14.2	16.1	18.5	20.1	19.7	20.0	19.0	21.5	24.6	21.9	23.8	22.7	20.2	20.1	21.6	17.8	17.2	0.1	14.4	17.0	14.9	13.6	14.6	7.6
12593	5954	0	0	0	0	0	0	13.7	9.1	9.3	12.8	13.1	17.5	16.5	14.2	16.1	18.5	20.1	19.7	20.0	19.0	21.5	24.6	21.9	23.8	22.7	20.2	20.1	21.6	17.8	17.2	0.1	14.4	17.0	14.9	13.6	14.6	7.6
7694	5954	0	0	0	0	0	0	13.7	9.1	9.3	12.8	13.1	17.5	16.5	14.2	16.1	18.5	20.1	19.7	20.0	19.0	21.5	24.6	21.9	23.8	22.7	20.2	20.1	21.6	17.8	17.2	0.1	14.4	17.0	14.9	13.6	14.6	7.6
10046	5954	0	0	0	0	0	0	13.7	9.1	9.3	12.8	13.1	17.5	16.5	14.2	16.1	18.5	20.1	19.7	20.0	19.0	21.5	24.6	21.9	23.8	22.7	20.2	20.1	21.6	17.8	17.2	0.1	14.4	17.0	14.9	13.6	14.6	7.6
2961	5954	0	0	0	0	0	0	13.7	9.1	9.3	12.8	13.1	17.5	16.5	14.2	16.1	18.5	20.1	19.7	20.0	19.0	21.5	24.6	21.9	23.8	22.7	20.2	20.1	21.6	17.8	17.2	0.1	14.4	17.0	14.9	13.6	14.6	7.6
10961	5954	0	0	0	0	0	0	13.7	9.1	9.3	12.8	13.1	17.5	16.5	14.2	16.1	18.5	20.1	19.7	20.0	19.0	21.5	24.6	21.9	23.8	22.7	20.2	20.1	21.6	17.8	17.2	0.1	14.4	17.0	14.9	13.6	14.6	7.6
12438	5954	0	0	0	0	0	0	13.7	9.1	9.3	12.8	13.1	17.5	16.5	14.2	16.1	18.5	20.1	19.7	20.0	19.0	21.5	24.6	21.9	23.8	22.7	20.2	20.1	21.6	17.8	17.2	0.1	14.4	17.0	14.9	13.6	14.6	7.6
4705	5954	0	0	0	0	0	0	13.7	9.1	9.3	12.8	13.1	17.5	16.5	14.2	16.1	18.5	20.1	19.7	20.0	19.0	21.5	24.6	21.9	23.8	22.7	20.2	20.1	21.6	17.8	17.2	0.1	14.4	17.0	14.9	13.6	14.6	7.6
5557	5954	0	0	0	0	0	0	13.7	9.1	9.3	12.8	13.1	17.5	16.5	14.2	16.1	18.5	20.1	19.7	20.0	19.0	21.5	24.6	21.9	23.8	22.7	20.2	20.1	21.6	17.8	17.2	0.1	14.4	17.0	14.9	13.6	14.6	7.6
3817	5954	0	0	0	0	0	0	13.7	9.1	9.3	12.8	13.1	17.5	16.5	14.2	16.1	18.5	20.1	19.7	20.0	19.0	21.5	24.6	21.9	23.8	22.7	20.2	20.1	21.6	17.8	17.2	0.1	14.4	17.0	14.9	13.6	14.6	7.6
12406	5954	0	0	0	0	0	0	12.1	9.1	9.6	12.9	13.0	17.5	16.5	14.4	16.5	19.0	20.3	19.6	20.0	19.0	21.5	24.4	21.8	23.8	22.7	20.2	20.1	21.5	17.4	17.2	0.1	14.3	17.1	14.3	13.6	14.6	7.6
4544	5954	0	0	0	0	0	0	12.1	9.1	9.6	12.9	13.0	17.5	16.5	14.4	16.5	19.0	20.3	19.6	20.0	19.0	21.5	24.4	21.8	23.8	22.7	20.2	20.1	21.5	17.4	17.2	0.1	14.3	17.1	14.3	13.6	14.6	7.6
9216	5954	0	0	0	0	0	0	12.1	9.1	9.6	12.9	13.0	17.5	16.5	14.4	16.5	19.0	20.3	19.6	20.0	19.0	21.5	24.4	21.8	23.8	22.7	20.2	20.1	21.5	17.4	17.2	0.1	14.3	17.1	14.3	13.6	14.6	7.6
18610	5954	0	0	0	0	0	0	12.1	9.1	9.6	12.9	13.0	17.5	16.5	14.4	16.5	19.0	20.3	19.6	20.0	19.0	21.5	24.4	21.8	23.8	22.7	20.2	20.1	21.5	17.4	17.2	0.1	14.3	17.1	14.3	13.6	14.6	7.6
17870	5954	0	0	0	0	0	0	12.1	9.1	9.6	12.9	13.0	17.5	16.5	14.4	16.5	19.0	20.3	19.6	20.0	19.0	21.5	24.4	21.8	23.8	22.7	20.2	20.1	21.5	17.4	17.2	0.1	14.3	17.1	14.3	13.6	14.6	7.6
12664	6549	0	0	0	0	0	0	12.1	9.1	9.6	12.9	13.0	17.5	16.5	14.4	16.5	19.0	20.3	19.6	20.0	19.0	21.5	24.4	21.8	23.8	22.7	20.2	20.1	21.5	17.4	17.2	0.1	14.3	17.1	14.3	13.6	14.6	7.6
17063	6549	0	0	0	0	0	0	12.1	9.1	9.6	12.9	13.0	17.5	16.5	14.4	16.5	19.0	20.3	19.6	20.0	19.0	21.5	24.4	21.8	23.8	22.7	20.2	20.1	21.5	17.4	17.2	0.1	14.3	17.1	14.3	13.6	14.6	7.6
20506	5954	0	0	0	0	0	0	12.1	9.1	9.6	12.9	13.0	17.5	16.5	14.4	16.5	19.0	20.3	19.6	20.0	19.0	21.5	24.4	21.8	23.8	22.7	20.2	20.1	21.5	17.4	17.2	0.1	14.3	17.1	14.3	13.6	14.6	7.6
11469	5954	0	0	0	0	0	0	12.1	9.1	9.6	12.9	13.0	17.5	16.5	14.4	16.5	19.0	20.3	19.6	20.0	19.0	21.5	24.4	21.8	23.8	22.7	20.2	20.1	21.5	17.4	17.2	0.1	14.3	17.1	14.3	13.6	14.6	7.6
6136	5954	0	0	0	0	0	0	12.1	9.1	9.6	12.9	13.0	17.5	16.5	14.4	16.5	19.0	20.3	19.6	20.0	19.0	21.5	24.4	21.8	23.8	22.7	20.2	20.1	21.5	17.4	17.2	0.1	14.3	17.1	14.3	13.6	14.6	7.6
6585	5954	0	0	0	0	0	0	12.1	9.1	9.6	12.9	13.0	17.5	16.5	14.4	16.5	19.0	20.3	19.6	20.0	19.0	21.5	24.4	21.8	23.8	22.7	20.2	20.1	21.5	17.4	17.2	0.1	14.3	17.1	14.3	13.6	14.6	7.6
19604	5954	0	0	0	0	0	0	12.1	9.1	9.6	12.9	13.0	17.5	16.5	14.4	16.5	19.0	20.3	19.6	20.0	19.0	21.5	24.4	21.8	23.8	22.7	20.2	20.1	21.5	17.4	17.2	0.1	14.3	17.1	14.3	13.6	14.6	7.6
27432	5954	0	0	0	0	0	0	12.1	9.1	9.6	12.9	13.0	17.5	16.5	14.4	16.5	19.0	20.3	19.6	20.0	19.0	21.5	24.4	21.8	23.8	22.7	20.2	20.1	21.5	17.4	17.2	0.1	14.3	17.1	14.3	13.6	14.6	7.6
20494	5954	0	0	0	0	0	0	12.1	9.1	9.6	12.9	13.0	17.5	16.5	14.4	16.5	19.0	20.3	19.6	20.0	19.0	21.5	24.4	21.8	23.8	22.7	20.2	20.1	21.5	17.4	17.2	0.1	14.3	17.1	14.3	13.6	14.6	7.6
22265	5954	0	0	0	0	0	0	12.1	9.1	9.6	12.9	13.0	17.5	16.5	14.4	16.5	19.0	20.3	19.6	20.0	19.0	21.5	24.4	21.8	23.8	22.7	20.2	20.1	21.5	17.4	17.2	0.1	14.3	17.1	14.3	13.6	14.6	7.6
21111	5954	0	0	0	0	0	0	12.1	9.1	9.6	12.9	13.0	17.5	16.5	14.4	16.5	19.0	20.3	19.6	20.0	19.0	21.5	24.4	21.8	23.8	22.7	20.2	20.1	21.5	17.4	17.2	0.1	14.3	17.1	14.3	13.6	14.6	7.6
9882	5954	0	0	0	0	0	0	12.1	9.1	9.6	12.9	13.0	17.5	16.5	14.4	16.5	19.0	20.3	19.6	20.0	19.0	21.5	24.4	21.8	23.8	22.7	20.2	20.1	21.5	17.4	17.2	0.1	14.3	17.1	14.3	13.6	14.6	7.6
2696	5954	0	0	0	0	0	0	12.1	9.1	9.6	12.9	13.0	17.5	16.5	14.4	16.5	19.0	20.3	19.6	20.0	19.0	21.5	24.4	21.8	23.8	22.7	20.2	20.1	21.5	17.4	17.2	0.1	14.3	17.1	14.3	13.6	14.6	7.6
4152	5954	0	0	0	0	0	0	12.1	9.1	9.6	12.9	13.0	17.5	16.5	14.4	16.5	19.0	20.3	19.6	20.0	19.0	21.5	24.4	21.8	23.8	22.7	20.2	20.1	21.5	17.4	17.2	0.1	14.3	17.1	14.3	13.6	14.6	7.6
8280	5954	0	0	0	0	0	0	12.1	9.1	9.6	12.9	13.0	17.5	16.5	14.4	16.5	19.0	20.3	19.6	20.0	19.0	21.5	24.4	21.8	23.8	22.7	20.2	20.1	21.5	17.4	17.2	0.1	14.3	17.1	14.3	13.6	14.6	7.6
22035	5954	0	0	0	0	0	0	12.1	9.1	9.6	12.9	13.0	17.5	16.5	14.4	16.5	19.0	20.3	19.6	20.0	19.0	21.5	24.4	21.8	23.8	22.7	20.2	20.1	21.5	17.4	17.2	0.1	14.3	17.1	14.3	13.6	14.6	7.6
18243	5954	0	0	0	0	0	0	12.1	9.1	9.6	12.9	13.0	17.5	16.5	14.4	16.5	19.0	20.3	19.6	20.0	19.0	21.5	24.4	21.8	23.8	22.7	20.2	20.1	21.5	17.4	17.2	0.1	14.3	17.1	14.3	13.6	14.6	7.6
12018	5954	0	0	0	0	0	0	12.1	9.1	9.6	12.9	13.0	17.5	16.5	14.4	16.5	19.0	20.3	19.6	20.0	19.0	21.5	24.4	21.8	23.8	22.7	20.2	20.1	21.5	17.4	17.2	0.1	14.3	17.1	14.3	13.6	14.6	7.6
89207	5954	0	0	0	0	0	0	12.2	9.0	9.4	12.0	13.2	17.2	16.5	14.5	16.7	18.7	20.3	19.6	19.9	19.1	21.5	24.9	22.3	23.8	22.8	20.2	20.1	21.2	17.4	17.3	0.1	14.5	17.3	14.6	13.6	14.9	7.6
4641	5954	0	0	0	0	0	0	12.2	9.0	9.4	12.0	13.2	17.2	16.5	14.5	16.7	18.7	20.3	19.6	19.9	19.1	21.5	24.9	22.3	23.8	22.8	20.2	20.1	21.2	17.4	17.3	0.1	14.5	17.3	14.6	13.6	14.9	7.6
1947	5954	0	0	0	0	0	0	12.2	9.0	9.4	12.0	13.2	17.2	16.5	14.5	16.7	18.7	20.3	19.6	19.9	19.1	21.5	24.9	22.3	23.8	22.8	20.2	20.1	21.2	17.4	17.3	0.1	14.5	17.3	14.6	13.6	14.9	7.6
9934	5954	0	0	0	0	0	0	12.2	9.0	9.4	12.0	13.2	17.2	16.5	14.5	16.7	18.7	20.3	19.6	19.9	19.1	21.5	24.9	22.3	23.8	22.8	20.2	20.1	21.2	17.4	17.3	0.1	14.5	17.3	14.6	13.6	14.9	7.6
10229	5954	0	0	0	0	0	0	12.2	9.0	9.4	12.0	13.2	17.2	16.5	14.5	16.7	18.7	20.3	19.6	19.9	19.1	21.5	24.9	22.3	23.8	22.8	20.2	20.1	21.2	17.4	17.3	0.1	14.5	17.3	14.6	13.6	14.9	7.6
18953	5954	0	0	0	0	0	0	12.2	9.0	9.4	12.0	13.2	17.2	16.5	14.5	16.7	18.7	20.3	19.6	19.9	19.1	21.5	24.9	22.3	23.8	22.8	20.2	20.1	21.2	17.4	17.3	0.1	14.5	17.3	14.6	13.6	14.9	7.6
3859	5954	0	0	0	0	0	0	12.2	9.0	9.4	12.0	13.2	17.2	16.5	14.5	16.7	18.7	20.3	19.6	19.9	19.1	21.5	24.9	22.3	23.8	22.8	20.2	20.1	21.2	17.4	17.3	0.1	14.5	17.3	14.6	13.6	14.9	7.6
49566	5954	0	0	0	0	0	0	12.2	9.0	9.4	12.0	13.2	17.2	16.5	14.5	16.7	18.7	20.3	19.6	19.9	19.1	21.5	24.9	22.3	23.8	22.8	20.2	20.1	21.2	17.4	17.3	0.1	14.5	17.3	14.6	13.6	14.9	7.6
5320	5954	0	0	0	0	0	0	12.2	9.0	9.4	12.0	13.2	17.2	16.5	14.5	16.7	18.7	20.3	19.6	19.9	19.1	21.5	24.9	22.3	23.8	22.8	20.2	20.1	21.2	17.4	17.3	0.1	14.5	17.3	14.6	13.6	14.9	7.6
40406	5954	0	0	0	0	0	0	12.2	9.0	9.4	12.0	13.2	17.2	16.5	14.5	16.7	18.7	20.3	19.6	19.9	19.1	21.5	24.9	22.3	23.8	22.8	20.2	20.1	21.2	17.4	17.3	0.1	14.5	17.3	14.6	13.6	14.9	7.6
13500	5074	0	0	0	0	0	0	13.5	9.2	10.1	12.8	13.3	17.7	17.1	14.3	16.6	19.2	20.4	19.6	20.1	19.1	21.1	24.6	22.1	24.0	22.8	20.2	19.8	21.7	18.2	17.6	0.1	14.4	17.2	14.4	13.4	14.7	7.6
14013	5074	0	0	0	0	0	0	13.5	9.2	10.1	12.8	13.3	17.7	17.1	14.3	16.6	19.2	20.4	19.6	20.1	19.1	21.1	24.6	22.1	24.0	22.8	20.2	19.8	21.7	18.2	17.6	0.1	14.4	17.2	14.4	13.4	14.7	7.6
19335	5074	0	0	0	0	0	0	13.5	9.2	10.1	12.8	13.3	17.7	17.1	14.3	16.6	19.2	20.4	19.6	20.1	19.1	21.1	24.6	22.1	24.0	22.8	20.2	19.8	21.7	18.2	17.6	0.1	14.4	17.2	14.4	13.4	14.7	7.6
14765	2442	0	0	0	0	0	0	13.5	9.2	10.1	12.8	13.3	17.7	17.1	14.3	16.6	19.2	20.4	19.6	20.1	19.1	21.1	24.6	22.1	24.0	22.8	20.2	19.8	21.7	18.2	17.6	0.1	14.4	17.2	14.4	13.4	14.7	7.6
14546	5074	0	0	0	0	0	0	13.5	9.2	10.1	12.8	13.3	17.7	17.1	14.3	16.6	19.2	20.4	19.6	20.1	19.1	21.1	24.6	22.1	24.0	22.8	20.2	19.8	21.7	18.2	17.6	0.1	14.4	17.2	14.4	13.4	14.7	7.6
6916	5074	0	0	0	0	0	0	13.5	9.2	10.1	12.8	13.3	17.7	17.1	14.3	16.6	19.2	20.4	19.6	20.1	19.1	21.1	24.6	22.1	24.0	22.8	20.2	19.8	21.7	18.2	17.6	0.1	14.4	17.2	14.4	13.4	14.7	7.6
8911	2442	0	0	0	0	0	0	13.5	9.2	10.1	12.8	13.3	17.7	17.1	14.3	16.6	19.2	20.4	19.6	20.1	19.1	21.1	24.6	22.1	24.0	22.8	20.2	19.8	21.7	18.2	17.6	0.1	14.4	17.2	14.4	13.4	14.7	7.6
10028	6549	0	0	0	0	0	0	13.5	9.2	10.1	12.8	13.3	17.7	17.1	14.3	16.6	19.2	20.4	19.6	20.1	19.1	21.5	24.6	22.1	24.0	22.8	20.2	20.1	21.7	18.2	17.6	0.1	14.4	17.2	14.4	13.4	14.7	7.6
10974	2442	0	0	0	0	0	0	13.5	9.2	10.1	12.8	13.3	17.7	15.8	14.3	16.6	19.2	20.4	19.6	20.1	19.1	22.2	24.6	22.1	24.0	22.8	20.2	22.2	21.7	18.2	17.6	0.1	14.4	17.2	14.4	13.4	14.7	7.6
12880	2442	0	0	0	0	0	0	13.5	9.2	10.1	12.8	13.3	17.7	15.8	14.3	16.6	19.2	20.4	19.6	20.1	19.1	22.2	24.6	22.1	24.0	22.8	20.2	22.2	21.7	18.2	17.6	0.1	14.4	17.2	14.4	13.4	14.7	7.6
13369	2442	0	0	0	0	0	0	13.5	9.2	10.1	12.8	13.3	17.7	15.8	14.3	16.6	19.2	20.4	19.6	20.1	19.1	22.2	24.6	22.1	24.0	22.8	20.2	22.2	21.7	18.2	17.6	0.1	14.4	17.2	14.4	13.4	14.7	7.6
13455	2442	0	0	0	0	0	0	13.5	9.2	10.1	12.8	13.3	17.7	15.8	14.3	16.6	19.2	20.4	19.6	20.1	19.1	22.2	24.6	22.1	24.0	22.8	20.2	22.2	21.7	18.2	17.6	0.1	14.4	17.2	14.4	13.4	14.7	7.6
13566	2442	0	0	0	0	0	0	13.8	9.5	10.0	12.6	13.6	17.6	15.8	14.0	16.7	18.8	20.5	19.6	20.2	19.3	22.2	24.8	22.6	24.2	23.2	20.2	22.2	22.2	19.0	17.5	0.1	14.9	17.8	15.3	13.2	14.9	7.6
8753	2442	0	0	0	0	0	0	13.8	9.5	10.0	12.6	13.6	17.6	15.8	14.0	16.7	18.8	20.5	19.6	20.2	19.3	22.2	24.8	22.6	24.2	23.2	20.2	22.2	22.2	19.0	17.5	0.1	14.9	17.8	15.3	13.2	14.9	7.6
3325	2442	0	0	0	0	0	0	13.8	9.5	10.0	12.6	13.6	17.6	15.8	14.0	16.7	18.8	20.5	19.6	20.2	19.3	22.2	24.8	22.6	24.2	23.2	20.2	22.2	22.2	19.0	17.5	0.1	14.9	17.8	15.3	13.2	14.9	7.6
5180	2442	0	0	0	0	0	0	13.8	9.5	10.0	12.6	13.6	17.6	15.8	14.0	16.7	18.8	20.5	19.6	20.2	19.3	22.2	24.8	22.6	24.2	23.2	20.2	22.2	22.2	19.0	17.5	0.1	14.9	17.8	15.3	13.2	14.9	7.6
70	1012	0	0	0	0	0	0	12.8	9.4	12.4	4.9	15.3	17.7	17.9	13.9	16.6	19.0	20.6	21.3	22.5	20.0	23.1	25.2	24.3	25.2	25.1	22.5	24.0	25.7	22.2	21.2	15.2	19.1	21.3	19.9	16.8	16.8	16.5
280	1012	0	0	0	0	0	0	12.8	9.4	12.4	4.9	15.3	17.7	17.9	13.9	16.6	19.0	20.6	21.3	22.5	20.0	23.1	25.2	24.3	25.2	25.1	22.5	24.0	25.7	22.2	21.2	15.2	19.1	21.3	19.9	16.8	16.8	16.5
350	1063	0	0	0	0	0	0	12.6	8.4	12.4	4.9	15.6	18.3	17.9	14.4	16.5	19.0	21.0	21.4	22.5	19.9	23.3	25.0	24.6	25.4	24.8	21.7	23.4	26.3	21.3	20.7	17.3	17.8	21.3	19.1	16.6	16.9	15.7
42	1063	0	0	0	0	0	0	12.6	8.4	12.4	4.9	15.6	18.3	17.9	14.4	16.5	19.0	21.0	21.4	22.5	19.9	23.3	25.0	24.6	25.4	24.8	21.7	23.4	26.3	21.3	20.7	17.3	17.8	21.3	19.1	16.6	16.9	15.7
210	1063	0	0	0	0	0	0	12.6	8.4	12.4	4.9	15.6	18.3	17.9	14.4	16.5	19.0	21.0	21.4	22.5	19.9	23.3	25.0	24.6	25.4	24.8	21.7	23.4	26.3	21.3	20.7	17.3	17.8	21.3	19.1	16.6	16.9	15.7
9132	5954	0	0	0	0	0	0	12.2	9.0	9.4	12.0	13.2	17.2	16.5	14.5	16.7	18.7	20.3	19.6	19.9	19.1	21.5	24.9	22.3	23.8	22.8	20.2	20.1	21.2	17.4	17.3	0.1	14.5	17.3	14.6	13.6	14.9	8.9
9629	5954	0	0	0	0	0	0	12.2	9.0	9.4	12.0	13.2	17.2	16.5	14.5	16.7	18.7	20.3	19.6	19.9	19.1	21.5	24.9	22.3	23.8	22.8	20.2	20.1	21.2	17.4	17.3	0.1	14.5	17.3	14.6	13.6	14.9	8.9
10041	5954	0	0	0	0	0	0	12.2	9.0	9.4	12.0	13.2	17.2	15.8	14.5	16.7	18.7	20.3	19.6	19.9	19.1	21.5	24.9	22.3	23.8	22.8	20.2	20.1	21.2	17.4	17.3	0.1	14.5	17.3	14.6	13.6	14.9	8.9
14672	5954	0	0	0	0	0	0	12.2	9.0	9.4	12.0	13.2	17.2	15.8	14.5	16.7	18.7	20.3	19.6	19.9	19.1	21.5	24.9	22.3	23.8	22.8	20.2	20.1	21.2	17.4	17.3	0.1	14.5	17.3	14.6	13.6	14.9	8.9
14762	5954	0	0	0	0	0	0	12.2	9.0	9.4	12.0	13.2	17.2	16.5	14.5	16.7	18.7	20.3	19.6	19.9	19.1	20.8	24.9	22.3	23.8	22.8	20.2	20.1	21.2	17.4	17.3	0.1	14.5	17.3	14.6	13.6	14.9	8.9
14568	5954	0	0	0	0	0	0	12.2	9.0	9.4	12.0	13.2	17.2	15.8	14.5	16.7	18.7	20.3	19.6	19.9	19.1	20.8	24.9	22.3	23.8	22.8	20.2	20.1	21.2	17.4	17.3	0.1	14.5	17.3	14.6	13.6	14.9	8.9
21939	5954	0	0	0	0	0	0	12.2	9.0	9.4	12.0	13.2	17.2	15.8	14.5	16.7	18.7	20.3	19.6	19.9	19.1	20.8	24.9	22.3	23.8	22.8	20.2	20.1	21.2	17.4	17.3	0.1	14.5	17.3	14.6	13.8	14.9	8.9
11183	5954	0	0	0	0	0	0	12.2	9.0	9.4	12.0	13.2	17.2	15.8	14.5	16.7	18.7	20.3	19.6	19.9	19.1	20.8	24.9	22.3	23.8	22.8	20.2	20.1	21.2	17.4	17.3	0.1	14.5	17.3	14.6	13.8	14.9	8.9
14258	5954	0	0	0	0	0	0	12.2	9.0	9.4	12.0	13.2	17.2	15.8	14.5	16.7	18.7	20.3	19.6	19.9	19.1	20.8	24.9	22.3	23.8	22.8	20.2	20.1	21.2	17.4	17.3	0.1	14.5	17.3	14.6	13.8	14.9	8.9
14933	5954	0	0	0	0	0	0	12.0	8.8	10.1	12.3	13.3	17.3	15.8	14.2	16.7	19.3	20.3	19.6	20.4	19.1	20.8	24.9	22.4	24.5	23.3	20.2	20.1	21.5	17.7	18.0	0.1	14.8	17.6	14.5	13.4	15.1	8.9
11050	5954	0	0	0	0	0	0	12.0	8.8	10.1	12.3	13.3	17.3	15.8	14.2	16.7	19.3	20.3	19.6	20.4	19.1	20.8	24.9	22.4	24.5	23.3	20.2	20.1	21.5	17.7	18.0	0.1	14.8	17.6	14.5	13.4	15.1	8.9
2115	5954	0	0	0	0	0	0	12.0	8.8	10.1	12.3	13.3	17.3	15.8	14.2	16.7	19.3	20.3	19.6	20.4	19.1	20.8	24.9	22.4	24.5	23.3	20.2	20.1	21.5	17.7	18.0	0.1	14.8	17.6	14.5	13.4	15.1	8.9
12380	3322	0	0	0	0	0	0	12.0	8.8	10.1	12.3	13.3	17.3	15.8	14.2	16.7	19.3	20.3	19.6	20.4	19.1	20.8	24.9	22.4	24.5	23.3	20.2	20.1	21.5	17.7	18.0	0.1	14.8	17.6	14.5	13.4	15.1	8.9
4250	3322	0	0	0	0	0	0	12.0	8.8	10.1	12.3	13.3	17.3	15.8	14.2	16.7	19.3	20.3	19.6	20.4	19.1	22.2	24.9	22.4	24.5	23.3	21.9	20.1	21.5	17.7	18.0	0.1	14.8	17.6	14.5	13.8	15.1	8.9
3592	3322	0	0	0	0	0	0	12.0	8.8	10.1	12.3	13.3	17.3	15.8	14.2	16.7	19.3	20.3	19.6	20.4	19.1	22.2	24.9	22.4	24.5	23.3	21.9	20.1	21.5	17.7	18.0	0.1	14.8	17.6	14.5	13.8	15.1	8.9
17772	3322	0	0	0	0	0	0	12.0	8.8	10.1	12.3	13.3	17.3	15.8	14.2	16.7	19.3	20.3	19.6	20.4	19.1	22.2	24.9	22.4	24.5	23.3	21.9	20.1	21.5	17.7	18.0	0.1	14.8	17.6	14.5	13.8	15.1	8.9
4898	3322	0	0	0	0	0	0	12.0	8.8	10.1	12.3	13.3	17.3	15.8	14.2	16.7	19.3	20.3	19.6	20.4	19.1	22.2	24.9	22.4	24.5	23.3	21.9	20.1	21.5	17.7	18.0	0.1	14.8	17.6	14.5	13.8	15.1	8.9
7627	3917	0	0	0	0	0	0	12.0	8.8	10.1	12.3	13.3	17.3	15.8	14.2	16.7	19.3	20.3	19.6	20.4	19.1	22.2	24.9	22.4	24.5	23.3	21.9	20.1	21.5	17.7	18.0	0.1	14.8	17.6	14.5	13.8	15.1	8.9
4407	3917	0	0	0	0	0	0	12.0	8.8	10.1	12.3	13.3	17.3	15.8	14.2	16.7	19.3	20.3	19.6	20.4	19.1	22.2	24.9	22.4	24.5	23.3	21.9	20.1	21.5	17.7	18.0	0.1	14.8	17.6	14.5	13.8	15.1	8.9
12800	5954	0	0	0	0	0	0	12.0	8.8	10.1	12.3	13.3	17.3	15.8	14.2	16.7	19.3	20.3	19.6	20.4	19.1	20.8	24.9	22.4	24.5	23.3	20.2	20.1	21.5	17.7	18.0	0.1	14.8	17.6	14.5	13.8	15.1	8.9
2890	5954	0	0	0	0	0	0	12.0	8.8	10.1	12.3	13.3	17.3	15.8	14.2	16.7	19.3	20.3	19.6	20.4	19.1	20.8	24.9	22.4	24.5	23.3	20.2	20.1	21.5	17.7	18.0	0.1	14.8	17.6	14.5	13.8	15.1	8.9
10695	5954	0	0	0	0	0	0	12.0	8.8	10.1	12.3	13.3	17.3	15.8	14.2	16.7	19.3	20.3	19.6	20.4	19.1	20.8	24.9	22.4	24.5	23.3	20.2	20.1	21.5	17.7	18.0	0.1	14.8	17.6	14.5	13.8	15.1	8.9
12253	5954	0	0	0	0	0	0	12.0	8.8	10.1	12.3	13.3	17.3	15.8	14.2	16.7	19.3	20.3	19.6	20.4	19.1	20.8	24.9	22.4	24.5	23.3	20.2	20.1	21.5	17.7	18.0	0.1	14.8	17.6	14.5	13.8	15.1	8.9
12875	3322	0	0	0	0	0	0	12.0	8.8	10.1	12.3	13.3	17.3	15.8	14.2	16.7	19.3	20.3	19.6	20.4	19.1	20.8	24.9	22.4	24.5	23.3	21.9	20.1	21.5	17.7	18.0	0.1	14.8	17.6	14.5	13.8	15.1	8.9
5284	5954	0	0	0	0	0	0	12.0	8.8	10.1	12.3	13.3	17.3	15.8	14.2	16.7	19.3	20.3	19.6	20.4	19.1	20.8	24.9	22.4	24.5	23.3	21.9	20.1	21.5	17.7	18.0	0.1	14.8	17.6	14.5	13.8	15.1	8.9
3763	3322	0	0	0	0	0	0	12.0	8.8	10.1	12.3	13.3	17.3	15.8	14.2	16.7	19.3	20.3	19.6	20.4	19.1	20.8	24.9	22.4	24.5	23.3	21.9	20.1	21.5	17.7	18.0	0.1	14.8	17.6	14.5	13.8	15.1	8.9
17776	3322	0	0	0	0	0	0	12.0	8.8	10.1	12.3	13.3	17.3	15.8	14.2	16.7	19.3	20.3	19.6	20.4	19.1	20.8	24.9	22.4	24.5	23.3	21.9	20.1	21.5	17.7	18.0	0.1	14.8	17.6	14.5	13.8	15.1	8.9
5270	5954	0	0	0	0	0	0	12.0	8.8	10.1	12.3	13.3	17.3	15.8	14.2	16.7	19.3	20.3	19.6	20.4	19.1	20.8	24.9	22.4	24.5	23.3	21.9	20.1	21.5	17.7	18.0	0.1	14.8	17.6	14.5	13.8	15.1	8.9
13846	3322	0	0	0	0	0	0	12.0	8.8	10.1	12.3	13.3	17.3	15.8	14.2	16.7	19.3	20.3	19.6	20.4	19.1	20.8	24.9	22.4	24.5	23.3	21.9	20.1	21.5	17.7	18.0	0.1	14.8	17.6	14.5	13.8	15.1	8.9
12335	3322	0	0	0	0	0	0	12.0	8.8	10.1	12.3	13.3	17.3	15.8	14.2	16.7	19.3	20.3	19.6	20.4	19.1	20.8	24.9	22.4	24.5	23.3	21.9	20.1	21.5	17.7	18.0	0.1	14.8	17.6	14.5	13.8	15.1	8.9
9116	3322	0	0	0	0	0	0	12.0	8.8	10.1	12.3	13.3	17.3	15.8	14.2	16.7	19.3	20.3	19.6	20.4	19.1	20.8	24.9	22.4	24.5	23.3	21.9	20.1	21.5	17.7	18.0	0.1	14.8	17.6	14.5	13.8	15.1	8.9
4451	3322	0	0	0	0	0	0	12.0	8.8	10.1	12.3	13.3	17.3	15.8	14.2	16.7	19.3	20.3	19.6	20.4	19.1	20.8	24.9	22.4	24.5	23.3	21.9	20.1	21.5	17.7	18.0	0.1	14.8	17.6	14.5	13.8	15.1	8.9
9583	3322	0	0	0	0	0	0	12.0	8.8	10.1	12.3	13.3	17.3	15.8	14.2	16.7	19.3	20.3	19.6	20.4	19.1	20.8	24.9	22.4	24.5	23.3	21.9	20.1	21.5	17.7	18.0	0.1	14.8	17.6	14.5	13.8	15.1	8.9
9463	3322	0	0	0	0	0	0	12.0	8.8	10.1	12.3	13.3	17.3	15.8	14.2	16.7	19.3	20.3	19.6	20.4	19.1	20.8	24.9	22.4	24.5	23.3	21.9	20.1	21.5	17.7	18.0	0.1	14.8	17.6	14.5	13.8	15.1	8.9
9144	3322	0	0	0	0	0	0	12.0	8.8	10.1	12.3	13.3	17.3	15.8	14.2	16.7	19.3	20.3	19.6	20.4	19.1	20.8	24.9	22.4	24.5	23.3	21.9	20.1	21.5	17.7	18.0	0.1	14.8	17.6	14.5	13.8	15.1	8.9
12457	3322	0	0	0	0	0	0	12.0	8.8	10.1	12.3	13.3	17.3	15.8	14.2	16.7	19.3	20.3	19.6	20.4	19.1	20.8	24.9	22.4	24.5	23.3	21.9	20.1	21.5	17.7	18.0	0.1	14.8	17.6	14.5	13.8	15.1	8.9
11015	3322	0	0	0	0	0	0	12.0	8.8	10.1	12.3	13.3	17.3	15.8	14.2	16.7	19.3	20.3	19.6	20.4	19.1	20.8	24.9	22.4	24.5	23.3	21.9	20.1	21.5	17.7	18.0	0.1	14.8	17.6	14.5	13.8	15.1	8.9
9198	3322	0	0	0	0	0	0	12.0	8.8	10.1	12.3	13.3	17.3	15.8	14.2	16.7	19.3	20.3	19.6	20.4	19.1	20.8	24.9	22.4	24.5	23.3	21.9	20.1	21.5	17.7	18.0	0.1	14.8	17.6	14.5	13.8	15.1	8.9
10852	3917	0	0	0	0	0	0	12.7	9.5	10.6	12.6	13.8	17.4	15.8	14.1	16.7	19.0	20.4	19.6	20.8	19.3	22.2	24.9	22.4	24.9	23.8	21.9	20.1	22.4	18.5	18.1	0.1	15.2	18.1	15.7	13.8	15.1	8.9
280	1086	0	0	0	0	0	0	13.4	10.4	13.5	2.5	16.2	16.7	18.7	15.2	16.5	18.5	21.1	21.2	22.6	20.9	23.0	25.5	24.7	25.4	25.3	22.8	23.4	26.4	22.3	20.1	14.7	17.9	22.1	19.9	17.4	17.6	17.5
105	2355	0	0	0	0	0	0	13.0	8.4	13.1	4.9	15.4	18.6	17.8	14.2	17.0	20.0	21.5	21.9	22.3	19.9	23.2	25.7	25.1	26.1	25.5	22.8	25.3	26.6	23.9	22.5	18.5	22.0	22.2	20.1	17.5	17.4	18.1
140	54890	0	0	0	0	0	0	12.8	8.5	9.2	11.1	13.9	17.9	10.2	14.0	15.3	17.5	20.5	19.7	22.6	19.4	20.3	24.8	23.0	24.4	22.7	19.2	20.1	22.3	17.3	18.0	0.1	15.0	17.7	15.9	12.8	13.3	8.6
70	58096	0	0	0	0	0	0	13.2	8.6	9.5	12.0	14.2	18.0	10.2	13.5	16.2	18.0	20.8	19.6	21.9	19.6	21.3	25.1	23.0	24.5	23.2	19.2	20.5	22.1	17.5	17.7	0.1	15.0	17.8	16.1	12.8	13.4	8.6
21	57767	0	0	0	0	0	0	12.6	9.4	10.4	13.0	14.5	18.0	10.2	13.8	15.9	18.3	20.7	19.6	21.6	19.0	20.5	24.7	22.4	24.6	23.4	20.5	20.8	23.4	17.7	18.2	0.1	15.4	18.5	16.2	12.2	13.9	8.6
140	58238	0	0	0	0	0	0	12.6	9.4	10.4	13.0	14.5	18.0	10.2	13.8	15.9	18.3	20.7	19.6	21.6	19.0	20.5	24.7	22.4	24.6	23.4	20.5	20.8	23.4	17.7	18.2	0.1	15.4	18.5	16.2	12.8	13.9	8.6
8	58056	0	0	0	0	0	0	13.6	9.5	10.2	12.8	14.3	18.7	10.2	14.1	15.8	18.2	20.3	19.1	20.1	19.2	20.5	24.6	22.0	23.9	23.3	20.3	20.7	22.5	17.6	18.0	0.1	15.1	18.2	16.2	12.2	13.8	8.5
2800	58056	0	0	0	0	0	0	13.6	9.5	10.2	12.8	14.3	18.7	10.2	14.1	15.8	18.2	20.3	19.1	20.1	19.2	20.5	24.6	22.0	23.9	23.3	20.3	20.7	22.5	17.6	18.0	0.1	15.1	18.2	16.2	12.2	13.8	8.5
140	58056	0	0	0	0	0	0	13.6	9.5	10.2	12.8	14.3	18.7	10.2	14.1	15.8	18.2	20.3	19.1	20.1	19.2	20.5	24.6	22.0	23.9	23.3	20.3	20.7	22.5	17.6	18.0	0.1	15.1	18.2	16.2	12.2	13.8	8.5
210	58056	0	0	0	0	0	0	13.6	9.5	10.2	12.8	14.3	18.7	10.2	14.1	15.8	18.2	20.3	19.1	20.1	19.2	20.5	24.6	22.0	23.9	23.3	20.3	20.7	22.5	17.6	18.0	0.1	15.1	18.2	16.2	12.2	13.8	8.5
8194	5954	0	0	0	0	0	0	13.4	9.1	9.4	11.9	13.5	17.4	16.5	13.9	15.7	18.1	20.0	19.7	19.9	19.0	20.8	24.8	21.8	23.8	22.7	20.2	20.1	21.6	17.5	17.4	0.1	14.7	17.3	15.3	13.6	14.8	9.5
4578	5954	0	0	0	0	0	0	13.4	9.1	9.4	11.9	13.5	17.4	16.5	13.9	15.7	18.1	20.0	19.7	19.9	19.0	20.8	24.8	21.8	23.8	22.7	20.2	20.1	21.6	17.5	17.4	0.1	14.7	17.3	15.3	13.6	14.8	9.5
6908	5954	0	0	0	0	0	0	13.4	9.1	9.4	11.9	13.5	17.4	16.5	13.9	15.7	18.1	20.0	19.7	19.9	19.0	20.8	24.8	21.8	23.8	22.7	20.2	20.1	21.6	17.5	17.4	0.1	14.7	17.3	15.3	13.6	14.8	9.5
2125	5954	0	0	0	0	0	0	13.4	9.1	9.4	11.9	13.5	17.4	16.5	13.9	15.7	18.1	20.0	19.0	19.9	19.0	20.8	24.8	21.8	23.8	22.7	20.2	20.1	21.6	17.5	17.4	0.1	14.7	17.3	15.3	12.2	14.8	9.5
2016	5954	0	0	0	0	0	0	13.4	9.1	9.4	11.9	13.5	17.4	16.5	13.9	15.7	18.1	20.0	19.0	19.9	19.0	20.8	24.8	21.8	23.8	22.7	20.2	20.1	21.6	17.5	17.4	0.1	14.7	17.3	15.3	12.2	14.8	9.5
3361	5954	0	0	0	0	0	0	11.7	8.9	9.3	11.9	13.6	17.4	16.5	14.2	16.7	18.5	20.2	19.0	19.9	19.1	20.8	24.8	22.0	23.8	23.0	20.2	20.3	21.6	17.3	17.6	0.1	14.7	17.4	15.1	12.2	15.1	9.5
3811	5954	0	0	0	0	0	0	11.7	8.9	9.3	11.9	13.6	17.4	16.5	14.2	16.7	18.5	20.2	19.0	19.9	19.1	20.8	24.8	22.0	23.8	23.0	20.2	20.3	21.6	17.3	17.6	0.1	14.7	17.4	15.1	12.2	15.1	9.5
17463	5954	0	0	0	0	0	0	11.7	8.9	9.3	11.9	13.6	17.4	16.5	14.2	16.7	18.5	20.2	19.5	19.9	19.1	20.8	24.8	22.0	23.8	23.0	20.2	20.3	21.6	17.3	17.6	0.1	14.7	17.4	15.1	12.2	15.1	9.5
11508	5954	0	0	0	0	0	0	11.7	8.9	9.3	11.9	13.6	17.4	16.5	14.2	16.7	18.5	20.2	19.5	19.9	19.1	20.8	24.8	22.0	23.8	23.0	20.2	20.3	21.6	17.3	17.6	0.1	14.7	17.4	15.1	12.2	15.1	9.5
10242	5954	0	0	0	0	0	0	12.2	9.0	9.4	12.0	13.2	17.2	16.5	14.5	16.7	18.7	20.3	19.6	19.9	19.1	20.8	24.9	22.3	23.8	22.8	20.2	20.1	21.2	17.4	17.3	0.1	14.5	17.3	14.6	13.6	14.9	9.8
10791	5954	0	0	0	0	0	0	12.2	9.0	9.4	12.0	13.2	17.2	16.5	14.5	16.7	18.7	20.3	19.6	19.9	19.1	20.8	24.9	22.3	23.8	22.8	20.2	20.1	21.2	17.4	17.3	0.1	14.5	17.3	14.6	13.6	14.9	9.8
5802	5954	0	0	0	0	0	0	12.2	9.0	9.4	12.0	13.2	17.2	16.5	14.5	16.7	18.7	20.3	19.6	19.9	19.1	20.8	24.9	22.3	23.8	22.8	20.2	20.1	21.2	17.4	17.3	0.1	14.5	17.3	14.6	13.6	14.9	9.8
10366	5954	0	0	0	0	0	0	12.2	9.0	9.4	12.0	13.2	17.2	16.5	14.5	16.7	18.7	20.3	19.6	19.9	19.1	20.8	24.9	22.3	23.8	22.8	20.2	20.1	21.2	17.4	17.3	0.1	14.5	17.3	14.6	13.6	14.9	9.8
16800	5954	0	0	0	0	0	0	12.2	9.0	9.4	12.0	13.2	17.2	16.5	14.5	16.7	18.7	20.3	19.6	19.9	19.1	20.8	24.9	22.3	23.8	22.8	20.2	20.1	21.2	17.4	17.3	0.1	14.5	17.3	14.6	13.6	14.9	9.8
7991	5954	0	0	0	0	0	0	12.2	9.0	9.4	12.0	13.2	17.2	16.5	14.5	16.7	18.7	20.3	19.6	19.9	19.1	20.8	24.9	22.3	23.8	22.8	20.2	20.1	21.2	17.4	17.3	0.1	14.5	17.3	14.6	13.6	14.9	9.8
9925	5954	0	0	0	0	0	0	12.2	9.0	9.4	12.0	13.2	17.2	16.5	14.5	16.7	18.7	20.3	19.6	19.9	19.1	20.8	24.9	22.3	23.8	22.8	20.2	20.1	21.2	17.4	17.3	0.1	14.5	17.3	14.6	13.6	14.9	9.8
12690	5954	0	0	0	0	0	0	12.2	9.0	9.4	12.0	13.2	17.2	16.5	14.5	16.7	18.7	20.3	19.6	19.9	19.1	20.8	24.9	22.3	23.8	22.8	20.2	20.1	21.2	17.4	17.3	0.1	14.5	17.3	14.6	13.6	14.9	9.8
13294	5954	0	0	0	0	0	0	12.2	9.0	9.4	12.0	13.2	17.2	16.5	14.5	16.7	18.7	20.3	19.6	19.9	19.1	20.8	24.9	22.3	23.8	22.8	20.2	20.1	21.2	17.4	17.3	0.1	14.5	17.3	14.6	13.6	14.9	9.8
7989	5954	0	0	0	0	0	0	12.2	9.0	9.4	12.0	13.2	17.2	16.5	14.5	16.7	18.7	20.3	19.6	19.9	19.1	20.8	24.9	22.3	23.8	22.8	20.2	20.1	21.2	17.4	17.3	0.1	14.5	17.3	14.6	13.6	14.9	9.8
3617	5954	0	0	0	0	0	0	12.2	9.0	9.4	12.0	13.2	17.2	16.5	14.5	16.7	18.7	20.3	19.6	19.9	19.1	20.8	24.9	22.3	23.8	22.8	20.2	20.1	21.2	17.4	17.3	0.1	14.5	17.3	14.6	13.6	14.9	9.8
2023	5954	0	0	0	0	0	0	12.2	9.0	9.4	12.0	13.2	17.2	16.5	14.5	16.7	18.7	20.3	19.6	19.9	19.1	20.8	24.9	22.3	23.8	22.8	20.2	20.1	21.2	17.4	17.3	0.1	14.5	17.3	14.6	13.6	14.9	9.8
14731	5954	0	0	0	0	0	0	12.2	9.0	9.4	12.0	13.2	17.2	16.5	14.5	16.7	18.7	20.3	19.6	19.9	19.1	20.8	24.9	22.3	23.8	22.8	20.2	20.1	21.2	17.4	17.3	0.1	14.5	17.3	14.6	13.8	14.9	9.8
3012	5954	0	0	0	0	0	0	12.2	9.0	9.4	12.0	13.2	17.2	16.5	14.5	16.7	18.7	20.3	19.6	19.9	19.1	20.8	24.9	22.3	23.8	22.8	20.2	20.1	21.2	17.4	17.3	0.1	14.5	17.3	14.6	13.8	14.9	9.8
2616	5954	0	0	0	0	0	0	12.2	9.0	9.4	12.0	13.2	17.2	16.5	14.5	16.7	18.7	20.3	19.6	19.9	19.1	20.8	24.9	22.3	23.8	22.8	20.2	20.1	21.2	17.4	17.3	0.1	14.5	17.3	14.6	13.8	14.9	9.8
13664	5954	0	0	0	0	0	0	12.2	9.0	9.4	12.0	13.2	17.2	16.5	14.5	16.7	18.7	20.3	19.6	19.9	19.1	20.8	24.9	22.3	23.8	22.8	20.2	20.1	21.2	17.4	17.3	0.1	14.5	17.3	14.6	13.8	14.9	9.8
6092	5954	0	0	0	0	0	0	12.2	9.0	9.4	12.0	13.2	17.2	16.5	14.5	16.7	18.7	20.3	19.6	19.9	19.1	20.8	24.9	22.3	23.8	22.8	20.2	20.1	21.2	17.4	17.3	0.1	14.5	17.3	14.6	13.8	14.9	9.8
4215	5954	0	0	0	0	0	0	12.2	9.0	9.4	12.0	13.2	17.2	16.5	14.5	16.7	18.7	20.3	19.6	19.9	19.1	20.8	24.9	22.3	23.8	22.8	20.2	20.1	21.2	17.4	17.3	0.1	14.5	17.3	14.6	13.8	14.9	9.8
14027	5954	0	0	0	0	0	0	12.2	9.0	9.4	12.0	13.2	17.2	16.5	14.5	16.7	18.7	20.3	19.6	19.9	19.1	20.8	24.9	22.3	23.8	22.8	20.2	20.1	21.2	17.4	17.3	0.1	14.5	17.3	14.6	13.8	14.9	9.8
5678	5954	0	0	0	0	0	0	12.2	9.0	9.4	12.0	13.2	17.2	16.5	14.5	16.7	18.7	20.3	19.6	19.9	19.1	20.8	24.9	22.3	23.8	22.8	20.2	20.1	21.2	17.4	17.3	0.1	14.5	17.3	14.6	13.8	14.9	9.8
7321	5954	0	0	0	0	0	0	12.2	9.0	9.4	12.0	13.2	17.2	15.8	14.5	16.7	18.7	20.3	19.6	19.9	19.1	20.8	24.9	22.3	23.8	22.8	20.2	20.1	21.2	17.4	17.3	0.1	14.5	17.3	14.6	13.8	14.9	9.8
14316	5954	0	0	0	0	0	0	12.2	9.0	9.4	12.0	13.2	17.2	15.8	14.5	16.7	18.7	20.3	19.6	19.9	19.1	20.8	24.9	22.3	23.8	22.8	20.2	20.1	21.2	17.4	17.3	0.1	14.5	17.3	14.6	13.8	14.9	9.8
15353	5954	0	0	0	0	0	0	12.2	9.0	9.4	12.0	13.2	17.2	15.8	14.5	16.7	18.7	20.3	19.6	19.9	19.1	20.8	24.9	22.3	23.8	22.8	20.2	20.1	21.2	17.4	17.3	0.1	14.5	17.3	14.6	13.8	14.9	9.8
6278	5954	0	0	0	0	0	0	11.5	9.2	9.7	11.9	13.3	17.4	16.5	14.1	16.7	18.8	20.2	19.6	20.0	19.1	20.8	24.9	22.7	24.1	23.3	20.2	20.7	21.7	17.4	17.9	0.1	14.9	17.8	15.0	13.8	15.1	9.8
2737	5954	0	0	0	0	0	0	11.5	9.2	9.7	11.9	13.3	17.4	16.5	14.1	16.7	18.8	20.2	19.6	20.0	19.1	20.8	24.9	22.7	24.1	23.3	20.2	20.7	21.7	17.4	17.9	0.1	14.9	17.8	15.0	13.8	15.1	9.8
8966	5954	0	0	0	0	0	0	11.5	9.2	9.7	11.9	13.3	17.4	16.5	14.1	16.7	18.8	20.2	19.6	20.0	19.1	20.8	24.9	22.7	24.1	23.3	20.2	20.7	21.7	17.4	17.9	0.1	14.9	17.8	15.0	13.8	15.1	9.8
5534	5954	0	0	0	0	0	0	11.5	9.2	9.7	11.9	13.3	17.4	16.5	14.1	16.7	18.8	20.2	19.6	20.0	19.1	20.8	24.9	22.7	24.1	23.3	20.2	20.7	21.7	17.4	17.9	0.1	14.9	17.8	15.0	13.8	15.1	9.8
5527	5954	0	0	0	0	0	0	11.5	9.2	9.7	11.9	13.3	17.4	16.5	14.1	16.7	18.8	20.2	19.6	20.0	19.1	20.8	24.9	22.7	24.1	23.3	20.2	20.7	21.7	17.4	17.9	0.1	14.9	17.8	15.0	13.8	15.1	9.8
3837	5954	0	0	0	0	0	0	11.5	9.2	9.7	11.9	13.3	17.4	16.5	14.1	16.7	18.8	20.2	19.6	20.0	19.1	20.8	24.9	22.7	24.1	23.3	20.2	20.7	21.7	17.4	17.9	0.1	14.9	17.8	15.0	13.8	15.1	9.8
2640	5954	0	0	0	0	0	0	11.5	9.2	9.7	11.9	13.3	17.4	16.5	14.1	16.7	18.8	20.2	19.6	20.0	19.1	20.8	24.9	22.7	24.1	23.3	20.2	20.7	21.7	17.4	17.9	0.1	14.9	17.8	15.0	13.8	15.1	9.8
2395	5954	0	0	0	0	0	0	11.5	9.2	9.7	11.9	13.3	17.4	16.5	14.1	16.7	18.8	20.2	19.6	20.0	19.1	20.8	24.9	22.7	24.1	23.3	20.2	20.7	21.7	17.4	17.9	0.1	14.9	17.8	15.0	13.8	15.1	9.8
13901	5954	0	0	0	0	0	0	11.5	9.2	9.7	11.9	13.3	17.4	16.5	14.1	16.7	18.8	20.2	19.6	20.0	19.1	20.8	24.9	22.7	24.1	23.3	20.2	20.7	21.7	17.4	17.9	0.1	14.9	17.8	15.0	13.8	15.1	9.8
5460	5954	0	0	0	0	0	0	11.5	9.2	9.7	11.9	13.3	17.4	15.8	14.1	16.7	18.8	20.2	19.6	20.0	19.1	20.8	24.9	22.7	24.1	23.3	20.2	20.7	21.7	17.4	17.9	0.1	14.9	17.8	15.0	13.8	15.1	9.8
14389	5954	0	0	0	0	0	0	11.5	9.2	9.7	11.9	13.3	17.4	15.8	14.1	16.7	18.8	20.2	19.6	20.0	19.1	20.8	24.9	22.7	24.1	23.3	20.2	20.7	21.7	17.4	17.9	0.1	14.9	17.8	15.0	13.8	15.1	9.8
14120	5954	0	0	0	0	0	0	11.5	9.2	9.7	11.9	13.3	17.4	15.8	14.1	16.7	18.8	20.2	19.6	20.0	19.1	20.8	24.9	22.7	24.1	23.3	20.2	20.7	21.7	17.4	17.9	0.1	14.9	17.8	15.0	13.8	15.1	9.8
13641	5954	0	0	0	0	0	0	11.5	9.2	9.7	11.9	13.3	17.4	15.8	14.1	16.7	18.8	20.2	19.6	20.0	19.1	20.8	24.9	22.7	24.1	23.3	20.2	20.7	21.7	17.4	17.9	0.1	14.9	17.8	15.0	13.8	15.1	9.8
5417	5954	0	0	0	0	0	0	11.5	9.2	9.7	11.9	13.3	17.4	15.8	14.1	16.7	18.8	20.2	19.6	20.0	19.1	20.8	24.9	22.7	24.1	23.3	20.2	20.7	21.7	17.4	17.9	0.1	14.9	17.8	15.0	13.8	15.1	9.8
4955	5954	0	0	0	0	0	0	11.5	9.2	9.7	11.9	13.3	17.4	15.8	14.1	16.7	18.8	20.2	19.6	20.0	19.1	20.8	24.9	22.7	24.1	23.3	20.2	20.7	21.7	17.4	17.9	0.1	14.9	17.8	15.0	13.8	15.1	9.8
6610	5954	0	0	0	0	0	0	11.5	9.2	9.7	11.9	13.3	17.4	15.8	14.1	16.7	18.8	20.2	19.6	20.0	19.1	20.8	24.9	22.7	24.1	23.3	20.2	20.7	21.7	17.4	17.9	0.1	14.9	17.8	15.0	13.8	15.1	9.8
13536	5954	0	0	0	0	0	0	11.5	9.2	9.7	11.9	13.3	17.4	15.8	14.1	16.7	18.8	20.2	19.6	20.0	19.1	20.8	24.9	22.7	24.1	23.3	20.2	20.7	21.7	17.4	17.9	0.1	14.9	17.8	15.0	13.8	15.1	9.8
10003	5954	0	0	0	0	0	0	11.5	9.2	9.7	11.9	13.3	17.4	15.8	14.1	16.7	18.8	20.2	19.6	20.0	19.1	20.8	24.9	22.7	24.1	23.3	20.2	20.7	21.7	17.4	17.9	0.1	14.9	17.8	15.0	13.8	15.1	9.8
6762	5954	0	0	0	0	0	0	11.5	9.2	9.7	11.9	13.3	17.4	16.5	14.1	16.7	18.8	20.2	19.0	20.0	19.1	20.8	24.9	22.7	24.1	23.3	20.2	20.7	21.7	17.4	17.9	0.1	14.9	17.8	15.0	13.8	15.1	9.8
2366	5954	0	0	0	0	0	0	11.5	9.2	9.7	11.9	13.3	17.4	16.5	14.1	16.7	18.8	20.2	19.0	20.0	19.1	20.8	24.9	22.7	24.1	23.3	20.2	20.7	21.7	17.4	17.9	0.1	14.9	17.8	15.0	13.8	15.1	9.8
1890	5954	0	0	0	0	0	0	11.5	9.2	9.7	11.9	13.3	17.4	16.5	14.1	16.7	18.8	20.2	19.0	20.0	19.1	20.8	24.9	22.7	24.1	23.3	20.2	20.7	21.7	17.4	17.9	0.1	14.9	17.8	15.0	13.8	15.1	9.8
3284	5954	0	0	0	0	0	0	11.5	9.2	9.7	11.9	13.3	17.4	16.5	14.1	16.7	18.8	20.2	19.0	20.0	19.1	20.8	24.9	22.7	24.1	23.3	20.2	20.7	21.7	17.4	17.9	0.1	14.9	17.8	15.0	13.8	15.1	9.8
1035	5954	0	0	0	0	0	0	11.5	9.2	9.7	11.9	13.3	17.4	16.5	14.1	16.7	18.8	20.2	19.0	20.0	19.1	20.8	24.9	22.7	24.1	23.3	20.2	20.7	21.7	17.4	17.9	0.1	14.9	17.8	15.0	13.8	15.1	9.8
2000	5954	0	0	0	0	0	0	11.5	9.2	9.7	11.9	13.3	17.4	16.5	14.1	16.7	18.8	20.2	19.0	20.0	19.1	20.8	24.9	22.7	24.1	23.3	20.2	20.7	21.7	17.4	17.9	0.1	14.9	17.8	15.0	13.8	15.1	9.8
3123	5954	0	0	0	0	0	0	11.5	9.2	9.7	11.9	13.3	17.4	16.5	14.1	16.7	18.8	20.2	19.0	20.0	19.1	20.8	24.9	22.7	24.1	23.3	20.2	20.7	21.7	17.4	17.9	0.1	14.9	17.8	15.0	13.8	15.1	9.8
19021	5954	0	0	0	0	0	0	11.5	9.2	9.7	11.9	13.3	17.4	16.5	14.1	16.7	18.8	20.2	19.0	20.0	19.1	20.8	24.9	22.7	24.1	23.3	20.2	20.7	21.7	17.4	17.9	0.1	14.9	17.8	15.0	13.8	15.1	9.8
6688	5954	0	0	0	0	0	0	11.5	9.2	9.7	11.9	13.3	17.4	15.8	14.1	16.7	18.8	20.2	19.5	20.0	19.1	20.8	24.9	22.7	24.1	23.3	20.2	20.7	21.7	17.4	17.9	0.1	14.9	17.8	15.0	13.8	15.1	9.8
8788	5954	0	0	0	0	0	0	11.5	9.2	9.7	11.9	13.3	17.4	15.8	14.1	16.7	18.8	20.2	19.6	20.0	19.1	20.8	24.9	22.7	24.1	23.3	20.2	20.7	21.7	17.4	17.9	0.1	14.9	17.8	15.0	13.8	15.1	9.8
4893	5954	0	0	0	0	0	0	11.5	9.2	9.7	11.9	13.3	17.4	15.8	14.1	16.7	18.8	20.2	19.6	20.0	19.1	20.8	24.9	22.7	24.1	23.3	20.2	20.7	21.7	17.4	17.9	0.1	14.9	17.8	15.0	13.8	15.1	9.8
2732	5954	0	0	0	0	0	0	11.5	9.2	9.7	11.9	13.3	17.4	15.8	14.1	16.7	18.8	20.2	19.6	20.0	19.1	20.8	24.9	22.7	24.1	23.3	20.2	20.7	21.7	17.4	17.9	0.1	14.9	17.8	15.0	13.8	15.1	9.8
5756	5954	0	0	0	0	0	0	11.5	9.2	9.7	11.9	13.3	17.4	15.8	14.1	16.7	18.8	20.2	19.6	20.0	19.1	20.8	24.9	22.7	24.1	23.3	20.2	20.7	21.7	17.4	17.9	0.1	14.9	17.8	15.0	13.8	15.1	9.8
8340	5954	0	0	0	0	0	0	11.5	9.2	9.7	11.9	13.3	17.4	15.8	14.1	16.7	18.8	20.2	19.6	20.0	19.1	20.8	24.9	22.7	24.1	23.3	20.2	20.7	21.7	17.4	17.9	0.1	14.9	17.8	15.0	13.8	15.1	9.8
4644	3322	0	0	0	0	0	0	11.5	9.2	9.7	11.9	13.3	17.4	15.8	14.1	16.7	18.8	20.2	19.5	20.0	19.1	20.8	24.9	22.7	24.1	23.3	20.2	20.7	21.7	17.4	17.9	0.1	14.9	17.8	15.0	13.8	15.1	9.8
6192	3322	0	0	0	0	0	0	11.5	9.2	9.7	11.9	13.3	17.4	15.8	14.1	16.7	18.8	20.2	19.5	20.0	19.1	20.8	24.9	22.7	24.1	23.3	20.2	20.7	21.7	17.4	17.9	0.1	14.9	17.8	15.0	13.8	15.1	9.8
8371	5954	0	0	0	0	0	0	11.5	9.2	9.7	11.9	13.3	17.4	15.8	14.1	16.7	18.8	20.2	19.5	20.0	19.1	20.8	24.9	22.7	24.1	23.3	20.2	20.7	21.7	17.4	17.9	0.1	14.9	17.8	15.0	13.8	15.1	9.8
16493	5954	0	0	0	0	0	0	11.5	9.2	9.7	11.9	13.3	17.4	15.8	14.1	16.7	18.8	20.2	19.5	20.0	19.1	20.8	24.9	22.7	24.1	23.3	20.2	20.7	21.7	17.4	17.9	0.1	14.9	17.8	15.0	13.8	15.1	9.8
5030	5954	0	0	0	0	0	0	11.5	9.2	9.7	11.9	13.3	17.4	15.8	14.1	16.7	18.8	20.2	19.5	20.0	19.1	20.8	24.9	22.7	24.1	23.3	20.2	20.7	21.7	17.4	17.9	0.1	14.9	17.8	15.0	13.8	15.1	9.8
18589	5954	0	0	0	0	0	0	11.5	9.2	9.7	11.9	13.3	17.4	15.8	14.1	16.7	18.8	20.2	19.5	20.0	19.1	20.8	24.9	22.7	24.1	23.3	20.2	20.7	21.7	17.4	17.9	0.1	14.9	17.8	15.0	13.8	15.1	9.8
13687	5954	0	0	0	0	0	0	12.0	9.8	10.4	12.3	13.9	17.1	15.8	14.0	16.7	18.6	20.3	19.6	20.4	19.2	20.8	25.0	22.7	24.5	23.6	21.9	20.7	22.1	17.9	18.0	0.1	15.0	17.8	15.7	13.8	15.1	9.2
5278	3322	0	0	0	0	0	0	12.0	9.8	10.4	12.3	13.9	17.1	15.8	14.0	16.7	18.6	20.3	19.6	20.4	19.2	20.8	25.0	22.7	24.5	23.6	21.9	20.7	22.1	17.9	18.0	0.1	15.0	17.8	15.7	13.8	15.1	9.2
11478	3322	0	0	0	0	0	0	12.0	9.8	10.4	12.3	13.9	17.1	15.8	14.0	16.7	18.6	20.3	19.6	20.4	19.2	20.8	25.0	22.7	24.5	23.6	21.9	20.7	22.1	17.9	18.0	0.1	15.0	17.8	15.7	13.8	15.1	9.2
7399	3322	0	0	0	0	0	0	12.0	9.8	10.4	12.3	13.9	17.1	15.8	14.0	16.7	18.6	20.3	19.6	20.4	19.2	20.8	25.0	22.7	24.5	23.6	21.9	20.7	22.1	17.9	18.0	0.1	15.0	17.8	15.7	13.8	15.1	9.2
11536	3322	0	0	0	0	0	0	12.0	9.8	10.4	12.3	13.9	17.1	15.8	14.0	16.7	18.6	20.3	19.6	20.4	19.2	20.8	25.0	22.7	24.5	23.6	21.9	20.7	22.1	17.9	18.0	0.1	15.0	17.8	15.7	13.8	15.1	9.2
6149	3322	0	0	0	0	0	0	12.0	9.8	10.4	12.3	13.9	17.1	15.8	14.0	16.7	18.6	20.3	19.6	20.4	19.2	20.8	25.0	22.7	24.5	23.6	21.9	20.7	22.1	17.9	18.0	0.1	15.0	17.8	15.7	13.8	15.1	9.2
12352	3322	0	0	0	0	0	0	12.0	9.8	10.4	12.3	13.9	17.1	15.8	14.0	16.7	18.6	20.3	19.6	20.4	19.2	20.8	25.0	22.7	24.5	23.6	21.9	20.7	22.1	17.9	18.0	0.1	15.0	17.8	15.7	13.8	15.1	9.2
5547	3322	0	0	0	0	0	0	12.0	9.8	10.4	12.3	13.9	17.1	15.8	14.0	16.7	18.6	20.3	19.6	20.4	19.2	20.8	25.0	22.7	24.5	23.6	20.2	20.7	22.1	17.9	18.0	0.1	15.0	17.8	15.7	13.8	15.1	9.2
210	5305	0	0	0	0	0	0	12.1	3.8	11.5	8.0	14.4	17.7	14.1	14.4	16.5	19.5	20.6	20.7	22.7	18.2	22.9	25.1	23.5	25.0	24.6	22.9	23.7	25.5	21.8	21.1	17.6	19.0	21.0	17.6	17.5	17.0	17.0
3	58263	0	0	0	0	0	0	12.6	9.2	9.7	11.8	14.6	17.5	10.2	13.7	15.8	18.0	20.9	19.4	21.4	18.9	20.4	24.4	22.5	23.3	23.2	19.7	20.6	22.3	17.2	18.2	0.1	15.3	18.8	16.3	12.8	13.9	8.6
3	58263	0	0	0	0	0	0	12.6	9.2	9.7	11.8	14.6	17.5	10.2	13.7	15.8	18.0	20.9	19.4	21.4	18.9	20.4	24.4	22.5	23.3	23.2	19.7	20.6	22.3	17.2	18.2	0.1	15.3	18.8	16.3	12.8	13.9	8.6
8	58263	0	0	0	0	0	0	12.6	9.2	9.7	11.8	14.6	17.5	10.2	13.7	15.8	18.0	20.9	19.4	21.4	18.9	20.4	24.4	22.5	23.3	23.2	20.4	20.6	22.3	17.2	18.2	0.1	15.3	18.8	16.3	12.8	13.9	8.6
21	57767	0	0	0	0	0	0	13.0	9.2	10.2	12.2	14.4	17.5	10.2	13.9	15.8	17.9	20.4	19.5	21.1	18.6	20.5	24.4	22.0	24.1	23.3	20.4	20.8	22.5	17.2	18.0	0.1	15.2	18.5	16.2	12.2	13.9	8.7
1050	57684	0	0	0	0	0	0	12.8	9.2	10.0	12.3	14.3	17.7	10.2	13.9	15.9	17.9	20.2	19.4	20.3	19.2	20.5	24.5	21.9	23.9	23.4	20.5	20.8	22.5	17.3	17.9	0.1	15.2	18.5	16.1	12.2	13.9	8.9
4200	57684	0	0	0	0	0	0	12.8	9.2	10.0	12.3	14.3	17.7	10.2	13.9	15.9	17.9	20.2	19.4	20.3	19.2	20.5	24.5	21.9	23.9	23.4	20.5	20.8	22.5	17.3	17.9	0.1	15.2	18.5	16.1	12.2	13.9	8.9
5526	6664	0	0	0	0	0	0	11.3	9.0	9.5	12.1	14.1	17.7	16.5	13.9	16.0	17.7	20.2	19.5	20.2	19.1	20.5	24.6	21.9	23.9	23.4	20.2	20.4	22.2	17.2	18.0	0.1	14.7	18.4	15.4	12.2	15.2	9.0
21061	6664	0	0	0	0	0	0	11.3	9.0	9.5	12.1	14.1	17.7	16.5	13.9	16.0	17.7	20.2	19.5	20.2	19.1	20.5	24.6	21.9	23.9	23.4	20.2	20.4	22.2	17.2	18.0	0.1	14.7	18.4	15.4	12.2	15.2	9.0
8947	7505	0	0	0	0	0	0	11.3	9.0	9.5	12.1	14.1	17.7	16.5	13.9	16.0	17.7	20.2	19.5	20.2	19.1	20.5	24.6	21.9	23.9	23.4	20.2	20.4	22.2	17.2	18.0	0.1	14.7	18.4	15.4	12.2	15.2	9.0
15	6548	0	0	0	0	0	0	11.3	9.0	9.5	12.1	14.1	17.7	16.5	13.9	16.0	17.7	20.2	19.5	20.2	19.1	20.5	24.6	21.9	23.9	23.4	20.2	21.0	22.2	17.2	18.0	0.1	14.7	18.4	15.4	12.2	15.2	9.0
9487	5954	0	0	0	0	0	0	10.8	8.8	9.2	11.7	14.0	17.2	16.5	13.9	16.7	17.9	20.1	19.5	20.0	19.0	20.8	24.7	21.9	24.3	23.2	20.2	20.4	21.7	17.5	17.8	0.1	14.7	18.1	15.4	12.2	15.1	9.3
36113	5954	0	0	0	0	0	0	10.8	8.8	9.2	11.7	14.0	17.2	16.5	13.9	16.7	17.9	20.1	19.5	20.0	19.0	20.8	24.7	21.9	24.3	23.2	20.2	20.4	21.7	17.5	17.8	0.1	14.7	18.1	15.4	12.2	15.1	9.3
3532	5954	0	0	0	0	0	0	10.8	8.8	9.2	11.7	14.0	17.2	16.5	13.9	16.7	17.9	20.1	19.5	20.0	19.0	20.8	24.7	21.9	24.3	23.2	20.2	20.4	21.7	17.5	17.8	0.1	14.7	18.1	15.4	12.2	15.1	9.3
9657	5954	0	0	0	0	0	0	10.8	8.8	9.2	11.7	14.0	17.2	16.5	13.9	16.7	17.9	20.1	19.5	20.0	19.0	20.8	24.7	21.9	24.3	23.2	20.2	20.4	21.7	17.5	17.8	0.1	14.7	18.1	15.4	12.2	15.1	9.3
21958	5954	0	0	0	0	0	0	10.8	8.8	9.2	11.7	14.0	17.2	16.5	13.9	16.7	17.9	20.1	19.5	20.0	19.0	20.8	24.7	21.9	24.3	23.2	20.2	20.4	21.7	17.5	17.8	0.1	14.7	18.1	15.4	12.2	15.1	9.3
12762	5954	0	0	0	0	0	0	10.8	8.8	9.2	11.7	14.0	17.2	16.5	13.9	16.7	17.9	20.1	19.5	20.0	19.0	20.8	24.7	21.9	24.3	23.2	20.2	20.4	21.7	17.5	17.8	0.1	14.7	18.1	15.4	12.2	15.1	9.3
18094	5954	0	0	0	0	0	0	10.8	8.8	9.2	11.7	14.0	17.2	16.5	13.9	16.7	17.9	20.1	19.5	20.0	19.0	20.8	24.7	21.9	24.3	23.2	20.2	20.4	21.7	17.5	17.8	0.1	14.7	18.1	15.4	12.2	15.1	9.3
3964	5954	0	0	0	0	0	0	10.8	8.8	9.2	11.7	14.0	17.2	16.5	13.9	16.7	17.9	20.1	19.5	20.0	19.0	20.8	24.7	21.9	24.3	23.2	20.2	20.4	21.7	17.5	17.8	0.1	14.7	18.1	15.4	12.2	15.1	9.3
2639	5954	0	0	0	0	0	0	10.8	8.8	9.2	11.7	14.0	17.2	16.5	13.9	16.7	17.9	20.1	19.5	20.0	19.0	20.8	24.7	21.9	24.3	23.2	20.2	20.4	21.7	17.5	17.8	0.1	14.7	18.1	15.4	12.2	15.1	9.3
9061	5954	0	0	0	0	0	0	10.8	8.8	9.2	11.7	14.0	17.2	16.5	13.9	16.7	17.9	20.1	19.5	20.0	19.0	20.8	24.7	21.9	24.3	23.2	20.2	20.4	21.7	17.5	17.8	0.1	14.7	18.1	15.4	12.2	15.1	9.3
2705	5954	0	0	0	0	0	0	10.8	8.8	9.2	11.7	14.0	17.2	16.5	13.9	16.0	17.9	20.1	19.5	20.0	19.0	20.8	24.7	21.9	24.3	23.2	20.2	20.4	21.7	17.5	17.8	0.1	14.7	18.1	15.4	12.2	15.1	9.3
9491	5954	0	0	0	0	0	0	10.8	8.8	9.2	11.7	14.0	17.2	16.5	13.9	16.0	17.9	20.1	19.5	20.0	19.0	20.8	24.7	21.9	24.3	23.2	20.2	20.4	21.7	17.5	17.8	0.1	14.7	18.1	15.4	12.2	15.1	9.3
9426	5954	0	0	0	0	0	0	10.8	8.8	9.2	11.7	14.0	17.2	16.5	13.9	16.0	17.9	20.1	19.5	20.0	19.0	20.8	24.7	21.9	24.3	23.2	20.2	20.4	21.7	17.5	17.8	0.1	14.7	18.1	15.4	12.2	15.1	9.3
12817	5954	0	0	0	0	0	0	10.8	8.8	9.2	11.7	14.0	17.2	16.5	13.9	16.0	17.9	20.1	19.5	20.0	19.0	20.8	24.7	21.9	24.3	23.2	20.2	20.4	21.7	17.5	17.8	0.1	14.7	18.1	15.4	12.2	15.1	9.3
11064	5954	0	0	0	0	0	0	10.8	8.8	9.2	11.7	14.0	17.2	16.5	13.9	16.0	17.9	20.1	19.5	20.0	19.0	20.8	24.7	21.9	24.3	23.2	20.2	20.4	21.7	17.5	17.8	0.1	14.7	18.1	15.4	12.2	15.1	9.3
19277	6795	0	0	0	0	0	0	10.8	8.8	9.2	11.7	14.0	17.2	16.5	13.9	16.0	17.9	20.1	19.5	20.0	19.0	20.8	24.7	21.9	24.3	23.2	20.2	20.4	21.7	17.5	17.8	0.1	14.7	18.1	15.4	12.2	15.1	9.3
12968	5954	0	0	0	0	0	0	10.8	8.8	9.2	11.7	14.0	17.2	16.5	13.9	16.0	17.9	20.1	19.5	20.0	19.0	20.8	24.7	21.9	24.3	23.2	20.2	20.4	21.7	17.5	17.8	0.1	14.7	18.1	15.4	12.2	15.1	9.3
9383	5954	0	0	0	0	0	0	10.8	8.8	9.2	11.7	14.0	17.2	16.5	13.9	16.0	17.9	20.1	19.5	20.0	19.0	20.8	24.7	21.9	24.3	23.2	20.2	20.4	21.7	17.5	17.8	0.1	14.7	18.1	15.4	12.2	15.1	9.3
10073	5954	0	0	0	0	0	0	10.8	8.8	9.2	11.7	14.0	17.2	16.5	13.9	16.0	17.9	20.1	19.5	20.0	19.0	20.8	24.7	21.9	24.3	23.2	20.2	20.4	21.7	17.5	17.8	0.1	14.7	18.1	15.4	12.2	15.1	9.3
21194	5954	0	0	0	0	0	0	10.8	8.8	9.2	11.7	14.0	17.2	16.5	13.9	16.7	17.9	20.1	19.5	20.0	19.0	20.8	24.7	21.9	24.3	23.2	20.2	20.4	21.7	17.5	17.8	0.1	14.7	18.1	15.4	12.8	15.1	9.3
19302	5954	0	0	0	0	0	0	10.8	8.8	9.2	11.7	14.0	17.2	16.5	13.9	16.7	17.9	20.1	19.5	20.0	19.0	20.8	24.7	21.9	24.3	23.2	20.2	20.4	21.7	17.5	17.8	0.1	14.7	18.1	15.4	12.8	15.1	9.3
3735	5954	0	0	0	0	0	0	10.8	8.8	9.2	11.7	14.0	17.2	15.8	13.9	16.7	17.9	20.1	19.5	20.0	19.0	20.8	24.7	21.9	24.3	23.2	20.2	20.4	21.7	17.5	17.8	0.1	14.7	18.1	15.4	12.8	15.1	9.3
20693	5954	0	0	0	0	0	0	10.8	8.8	9.2	11.7	14.0	17.2	15.8	13.9	16.7	17.9	20.1	19.5	20.0	19.0	20.8	24.7	21.9	24.3	23.2	20.2	20.4	21.7	17.5	17.8	0.1	14.7	18.1	15.4	12.8	15.1	9.3
30001	5954	0	0	0	0	0	0	11.0	8.8	9.5	11.6	13.8	17.4	15.8	14.1	16.7	18.7	20.2	19.5	20.0	19.0	20.8	24.9	22.5	24.4	23.2	20.2	20.6	22.1	17.8	18.0	0.1	14.9	17.7	15.0	13.8	15.2	9.8
15618	5954	0	0	0	0	0	0	11.0	8.8	9.5	11.6	13.8	17.4	15.8	14.1	16.7	18.7	20.2	19.5	20.0	19.0	20.8	24.9	22.5	24.4	23.2	20.2	20.6	22.1	17.8	18.0	0.1	14.9	17.7	15.0	13.8	15.2	9.8
5886	3322	0	0	0	0	0	0	11.0	8.8	9.5	11.6	13.8	17.4	15.8	14.1	16.7	18.7	20.2	19.5	20.0	19.0	20.8	24.9	22.5	24.4	23.2	20.2	20.6	22.1	17.8	18.0	0.1	14.9	17.7	15.0	13.8	15.2	9.8
12781	3322	0	0	0	0	0	0	11.0	8.8	9.5	11.6	13.8	17.4	15.8	14.1	16.7	18.7	20.2	19.5	20.0	19.0	20.8	24.9	22.5	24.4	23.2	20.2	20.6	22.1	17.8	18.0	0.1	14.9	17.7	15.0	13.8	15.2	9.8
11689	2365	0	0	0	0	0	0	11.0	8.8	9.5	11.6	13.8	17.4	15.8	14.1	16.7	18.7	20.2	19.5	20.0	19.0	20.8	24.9	22.5	24.4	23.2	20.2	20.6	22.1	17.8	18.0	0.1	14.9	17.7	15.0	13.8	15.2	9.8
5991	2365	0	0	0	0	0	0	11.0	8.8	9.5	11.6	13.8	17.4	15.8	14.1	16.7	18.7	20.2	19.5	20.0	19.0	20.8	24.9	22.5	24.4	23.2	20.2	20.6	22.1	17.8	18.0	0.1	14.9	17.7	15.0	13.8	15.2	9.8
9913	5954	0	0	0	0	0	0	11.0	8.8	9.5	11.6	13.8	17.4	15.8	14.1	16.7	18.7	20.2	19.5	20.0	19.0	20.8	24.9	22.5	24.4	23.2	20.2	20.6	22.1	17.8	18.0	0.1	14.9	17.7	15.0	12.8	15.2	9.8
19716	5954	0	0	0	0	0	0	11.0	8.8	9.5	11.6	13.8	17.4	15.8	14.1	16.7	18.7	20.2	19.5	20.0	19.0	20.8	24.9	22.5	24.4	23.2	20.2	20.6	22.1	17.8	18.0	0.1	14.9	17.7	15.0	12.8	15.2	9.8
13068	5954	0	0	0	0	0	0	11.0	8.8	9.5	11.6	13.8	17.4	15.8	14.1	16.7	18.7	20.2	19.5	20.0	19.0	20.8	24.9	22.5	24.4	23.2	20.2	20.6	22.1	17.8	18.0	0.1	14.9	17.7	15.0	12.8	15.2	9.8
20437	3322	0	0	0	0	0	0	11.0	8.8	9.5	11.6	13.8	17.4	15.8	14.1	16.7	18.7	20.2	19.5	20.0	19.0	20.8	24.9	22.5	24.4	23.2	20.2	20.6	22.1	17.8	18.0	0.1	14.9	17.7	15.0	12.8	15.2	9.8
19363	5954	0	0	0	0	0	0	11.0	8.8	9.5	11.6	13.8	17.4	15.8	14.1	16.7	18.7	20.2	19.5	20.0	19.0	20.8	24.9	22.5	24.4	23.2	20.2	20.6	22.1	17.8	18.0	0.1	14.9	17.7	15.0	12.8	15.2	9.8
9011	1475	0	0	0	0	0	0	11.0	8.8	9.5	11.6	13.8	17.4	15.8	14.1	16.7	18.7	20.2	19.5	20.0	19.0	20.8	24.9	22.5	24.4	23.2	20.2	20.6	22.1	17.8	18.0	0.1	14.9	17.7	15.0	12.8	15.2	9.8
13584	1475	0	0	0	0	0	0	11.3	8.5	9.8	11.4	13.9	16.8	15.8	14.3	16.7	18.7	20.2	19.8	19.9	18.9	20.8	25.0	22.7	24.3	23.6	20.2	20.6	21.9	17.6	17.6	0.1	14.5	17.2	15.0	13.8	15.3	9.9
15110	1475	0	0	0	0	0	0	11.3	8.5	9.8	11.4	13.9	16.8	15.8	14.3	16.7	18.7	20.2	19.8	19.9	18.9	20.8	25.0	22.7	24.3	23.6	20.2	20.6	21.9	17.6	17.6	0.1	14.5	17.2	15.0	13.8	15.3	9.9
9395	1475	0	0	0	0	0	0	11.3	8.5	9.8	11.4	13.9	16.8	15.8	14.3	16.7	18.7	20.2	19.8	19.9	18.9	20.8	25.0	22.7	24.3	23.6	20.2	20.6	21.9	17.6	17.6	0.1	14.5	17.2	15.0	13.8	15.3	9.9
10799	1475	0	0	0	0	0	0	11.3	8.5	9.8	11.4	13.9	16.8	15.8	14.3	16.7	18.7	20.2	19.8	19.9	18.9	20.8	25.0	22.7	24.3	23.6	20.2	20.6	21.9	17.6	17.6	0.1	14.5	17.2	15.0	13.8	15.3	9.9
9318	1475	0	0	0	0	0	0	11.3	8.5	9.8	11.4	13.9	16.8	15.8	14.3	16.7	18.7	20.2	22.2	19.9	18.9	20.8	25.0	22.7	24.3	23.6	21.9	20.6	21.9	17.6	17.6	0.1	14.5	17.2	15.0	13.8	15.3	9.9
14031	1475	0	0	0	0	0	0	11.3	8.5	9.8	11.4	13.9	16.8	15.8	14.3	16.7	18.7	20.2	22.2	19.9	18.9	20.8	25.0	22.7	24.3	23.6	21.9	20.6	21.9	17.6	17.6	0.1	14.5	17.2	15.0	13.8	15.3	9.9
14023	1475	0	0	0	0	0	0	11.3	8.5	9.8	11.4	13.9	16.8	15.8	14.3	16.7	18.7	20.2	19.8	19.9	18.9	20.8	25.0	22.7	24.3	23.6	21.9	20.6	21.9	17.6	17.6	0.1	14.5	17.2	15.0	13.8	15.3	9.9
4604	1475	0	0	0	0	0	0	11.7	8.6	10.2	11.8	14.1	16.1	15.8	13.9	16.7	18.9	20.4	22.2	20.0	19.2	22.8	25.0	22.7	24.2	23.7	21.9	20.6	22.2	18.3	17.6	0.1	15.0	17.9	15.6	13.8	15.3	10.0
3531	1475	0	0	0	0	0	0	11.7	8.6	10.2	11.8	14.1	16.1	15.8	13.9	16.7	18.9	20.4	22.2	20.0	19.2	22.8	25.0	22.7	24.2	23.7	21.9	20.6	22.2	18.3	17.6	0.1	15.0	17.9	15.6	13.8	15.3	10.0
7085	1475	0	0	0	0	0	0	11.7	8.6	10.2	11.8	14.1	16.1	15.8	13.9	16.7	18.9	20.4	22.2	20.0	19.2	22.8	25.0	22.7	24.2	23.7	21.9	20.6	22.2	18.3	17.6	0.1	15.0	17.9	15.6	13.8	15.3	10.0
7796	1475	0	0	0	0	0	0	11.7	8.6	10.2	11.8	14.1	16.1	15.8	13.9	16.7	18.9	20.4	22.2	20.0	19.2	22.8	25.0	22.7	24.2	23.7	21.9	20.6	22.2	18.3	17.6	0.1	15.0	17.9	15.6	13.8	15.3	10.0
6849	1475	0	0	0	0	0	0	11.7	8.6	10.2	11.8	14.1	16.1	15.8	13.9	16.7	18.9	20.4	22.2	20.0	19.2	22.8	25.0	22.7	24.2	23.7	21.9	20.6	22.2	18.3	17.6	0.1	15.0	17.9	15.6	13.8	15.3	10.0
6035	1475	0	0	0	0	0	0	11.7	8.6	10.2	11.8	14.1	16.1	15.8	13.9	16.7	18.9	20.4	22.2	20.0	19.2	22.8	25.0	22.7	24.2	23.7	21.9	20.3	22.2	18.3	17.6	0.1	15.0	17.9	15.6	13.8	15.3	10.0
4295	1475	0	0	0	0	0	0	11.7	8.6	10.2	11.8	14.1	16.1	15.8	13.9	16.7	18.9	20.4	22.2	20.0	19.2	22.8	25.0	22.7	24.2	23.7	21.9	20.3	22.2	18.3	17.6	0.1	15.0	17.9	15.6	13.8	15.3	10.0
5767	1475	0	0	0	0	0	0	11.7	8.6	10.2	11.8	14.1	16.1	15.8	13.9	16.7	18.9	20.4	22.2	20.0	19.2	22.8	25.0	22.7	24.2	23.7	21.9	20.3	22.2	18.3	17.6	0.1	15.0	17.9	15.6	13.8	15.3	10.0
6116	1475	0	0	0	0	0	0	11.7	8.6	10.2	11.8	14.1	16.1	15.8	13.9	16.7	18.9	20.4	22.2	20.0	19.2	22.8	25.0	22.7	24.2	23.7	21.9	20.3	22.2	18.3	17.6	0.1	15.0	17.9	15.6	13.8	15.3	10.0
4348	1475	0	0	0	0	0	0	11.7	8.6	10.2	11.8	14.1	16.1	15.8	13.9	16.7	18.9	20.4	22.2	20.0	19.2	22.8	25.0	22.7	24.2	23.7	21.9	20.3	22.2	18.3	17.6	0.1	15.0	17.9	15.6	13.8	15.3	10.0
6172	1475	0	0	0	0	0	0	11.7	8.6	10.2	11.8	14.1	16.1	15.8	13.9	16.7	18.9	20.4	22.2	20.0	19.2	22.8	25.0	22.7	24.2	23.7	21.9	20.3	22.2	18.3	17.6	0.1	15.0	17.9	15.6	13.8	15.3	10.0
5100	1475	0	0	0	0	0	0	11.7	8.6	10.2	11.8	14.1	16.1	15.8	13.9	16.7	18.9	20.4	22.2	20.0	19.2	22.8	25.0	22.7	24.2	23.7	21.9	20.3	22.2	18.3	17.6	0.1	15.0	17.9	15.6	13.8	15.3	10.0
5368	1475	0	0	0	0	0	0	11.7	8.6	10.2	11.8	14.1	16.1	15.8	13.9	16.7	18.9	20.4	22.2	20.0	19.2	22.8	25.0	22.7	24.2	23.7	21.9	20.3	22.2	18.3	17.6	0.1	15.0	17.9	15.6	13.8	15.3	10.0
6294	1475	0	0	0	0	0	0	11.7	8.6	10.2	11.8	14.1	16.1	15.8	13.9	16.7	18.9	20.4	22.2	20.0	19.2	22.8	25.0	22.7	24.2	23.7	21.9	20.3	22.2	18.3	17.6	0.1	15.0	17.9	15.6	13.8	15.3	10.0
4220	1475	0	0	0	0	0	0	11.7	8.6	10.2	11.8	14.1	16.1	15.8	13.9	16.7	18.9	20.4	22.2	20.0	19.2	22.8	25.0	22.7	24.2	23.7	21.9	20.3	22.2	18.3	17.6	0.1	15.0	17.9	15.6	13.8	15.3	10.0
5915	1475	0	0	0	0	0	0	11.7	8.6	10.2	11.8	14.1	16.1	15.8	13.9	16.7	18.9	20.4	22.2	20.0	19.2	22.8	25.0	22.7	24.2	23.7	21.9	20.3	22.2	18.3	17.6	0.1	15.0	17.9	15.6	13.8	15.3	10.0
5779	1475	0	0	0	0	0	0	11.7	8.6	10.2	11.8	14.1	16.1	15.8	13.9	16.7	18.9	20.4	22.2	20.0	19.2	22.8	25.0	22.7	24.2	23.7	21.9	20.3	22.2	18.3	17.6	0.1	15.0	17.9	15.6	13.8	15.3	10.0
3585	1475	0	0	0	0	0	0	11.7	8.6	10.2	11.8	14.1	16.1	15.8	13.9	16.7	18.9	20.4	22.2	20.0	19.2	22.8	25.0	22.7	24.2	23.7	21.9	20.3	22.2	18.3	17.6	0.1	15.0	17.9	15.6	13.8	15.3	10.0
7420	1475	0	0	0	0	0	0	11.7	8.6	10.2	11.8	14.1	16.1	15.8	13.9	16.7	18.9	20.4	22.2	20.0	19.2	22.8	25.0	22.7	24.2	23.7	21.9	20.3	22.2	18.3	17.6	0.1	15.0	17.9	15.6	13.8	15.3	10.0
4580	1475	0	0	0	0	0	0	11.7	8.6	10.2	11.8	14.1	16.1	15.8	13.9	16.7	18.9	20.4	22.2	20.0	19.2	22.8	25.0	22.7	24.2	23.7	21.9	20.3	22.2	18.3	17.6	0.1	15.0	17.9	15.6	13.8	15.3	10.0
6204	1475	0	0	0	0	0	0	11.7	8.6	10.2	11.8	14.1	16.1	15.8	13.9	16.7	18.9	20.4	22.2	20.0	19.2	22.8	25.0	22.7	24.2	23.7	21.9	20.3	22.2	18.3	17.6	0.1	15.0	17.9	15.6	13.8	15.3	10.0
6312	1475	0	0	0	0	0	0	11.7	8.6	10.2	11.8	14.1	16.1	15.8	13.9	16.7	18.9	20.4	22.2	20.0	19.2	22.8	25.0	22.7	24.2	23.7	21.9	20.3	22.2	18.3	17.6	0.1	15.0	17.9	15.6	13.8	15.3	10.0
4189	1475	0	0	0	0	0	0	11.7	8.6	10.2	11.8	14.1	16.1	15.8	13.9	16.7	18.9	20.4	22.2	20.0	19.2	22.8	25.0	22.7	24.2	23.7	21.9	20.3	22.2	18.3	17.6	0.1	15.0	17.9	15.6	13.8	15.3	10.0
2549	1475	0	0	0	0	0	0	11.7	8.6	10.2	11.8	14.1	16.1	15.8	13.9	16.7	18.9	20.4	22.2	20.0	19.2	22.8	25.0	22.7	24.2	23.7	21.9	20.3	22.2	18.3	17.6	0.1	15.0	17.9	15.6	13.8	15.3	10.0
5488	1475	0	0	0	0	0	0	11.7	8.6	10.2	11.8	14.1	16.1	15.8	13.9	16.7	18.9	20.4	22.2	20.0	19.2	22.8	25.0	22.7	24.2	23.7	21.9	20.3	22.2	18.3	17.6	0.1	15.0	17.9	15.6	13.8	15.3	10.0
5686	1475	0	0	0	0	0	0	11.7	8.6	10.2	11.8	14.1	16.1	15.8	13.9	16.7	18.9	20.4	22.2	20.0	19.2	22.8	25.0	22.7	24.2	23.7	21.9	20.3	22.2	18.3	17.6	0.1	15.0	17.9	15.6	13.8	15.3	10.0
315	393	0	0	0	0	0	0	13.5	11.0	12.5	14.6	15.6	16.8	15.8	15.7	18.4	19.9	21.8	22.2	22.5	19.7	23.1	25.7	25.0	25.6	24.6	21.9	22.7	23.6	20.6	19.3	0.1	17.4	19.9	18.3	16.3	15.3	12.1
8118	393	0	0	0	0	0	0	13.5	11.0	12.5	14.6	15.6	16.8	15.8	15.7	18.4	19.9	21.8	22.2	22.5	19.7	23.1	25.7	25.0	25.6	24.6	21.9	22.7	23.6	20.6	19.3	0.1	17.4	19.9	18.3	16.3	15.3	12.1
7631	393	0	0	0	0	0	0	13.5	11.0	12.5	14.6	15.6	16.8	15.8	15.7	18.4	19.9	21.8	22.2	22.5	19.7	23.1	25.7	25.0	25.6	24.6	21.9	22.7	23.6	20.6	19.3	0.1	17.4	19.9	18.3	16.3	15.3	12.1
7562	393	0	0	0	0	0	0	13.5	11.0	12.5	14.6	15.6	16.8	15.8	15.7	18.4	19.9	21.8	22.2	22.5	19.7	23.1	25.7	25.0	25.6	24.6	21.9	22.7	23.6	20.6	19.3	0.1	17.4	19.9	18.3	16.3	15.3	12.1
7147	393	0	0	0	0	0	0	13.5	11.0	12.5	14.6	15.6	16.8	15.8	15.7	18.4	19.9	21.8	22.2	22.5	19.7	23.1	25.7	25.0	25.6	24.6	21.9	22.7	23.6	20.6	19.3	0.1	17.4	19.9	18.3	16.3	15.3	12.1
4710	393	0	0	0	0	0	0	13.5	11.0	12.5	14.6	15.6	16.8	15.8	15.7	18.4	19.9	21.8	22.2	22.5	19.7	23.1	25.7	25.0	25.6	24.6	21.9	22.7	23.6	20.6	19.3	0.1	17.4	19.9	18.3	16.3	15.3	12.1
5817	393	0	0	0	0	0	0	13.5	11.0	12.5	14.6	15.6	16.8	15.8	15.7	18.4	19.9	21.8	22.2	22.5	19.7	23.1	25.7	25.0	25.6	24.6	21.9	22.7	23.6	20.6	19.3	0.1	17.4	19.9	18.3	16.3	15.3	12.1
6045	393	0	0	0	0	0	0	13.5	11.0	12.5	14.6	15.6	16.8	15.8	15.7	18.4	19.9	21.8	22.2	22.5	19.7	23.1	25.7	25.0	25.6	24.6	21.9	22.7	23.6	20.6	19.3	0.1	17.4	19.9	18.3	16.3	15.3	12.1
5013	393	0	0	0	0	0	0	13.5	11.0	12.5	14.6	15.6	16.8	15.8	15.7	18.4	19.9	21.8	22.2	22.5	19.7	23.1	25.7	25.0	25.6	24.6	21.9	22.7	23.6	20.6	19.3	0.1	17.4	19.9	18.3	16.3	15.3	12.1
5723	393	0	0	0	0	0	0	13.5	11.0	12.5	14.6	15.6	16.8	15.8	15.7	18.4	19.9	21.8	22.2	22.5	19.7	23.1	25.7	25.0	25.6	24.6	21.9	22.7	23.6	20.6	19.3	0.1	17.4	19.9	18.3	16.3	15.3	12.1
6523	393	0	0	0	0	0	0	13.5	11.0	12.5	14.6	15.6	16.8	15.8	15.7	18.4	19.9	21.8	22.2	22.5	19.7	23.1	25.7	25.0	25.6	24.6	21.9	22.7	23.6	20.6	19.3	0.1	17.4	19.9	18.3	16.3	15.3	12.1
7935	393	0	0	0	0	0	0	13.5	11.0	12.5	14.6	15.6	16.8	15.8	15.7	18.4	19.9	21.8	22.2	22.5	19.7	23.1	25.7	25.0	25.6	24.6	21.9	22.7	23.6	20.6	19.3	0.1	17.4	19.9	18.3	16.3	15.3	12.1
8673	393	0	0	0	0	0	0	13.5	11.0	12.5	14.6	15.6	16.8	15.8	15.7	18.4	19.9	21.8	22.2	22.5	19.7	23.1	25.7	25.0	25.6	24.6	21.9	22.7	23.6	20.6	19.3	0.1	17.4	19.9	18.3	16.3	15.3	12.1
7877	393	0	0	0	0	0	0	13.8	11.1	12.9	14.6	15.8	18.6	15.8	16.1	18.4	20.6	22.4	22.2	22.5	19.8	23.2	25.8	25.1	25.9	25.6	21.9	23.1	25.6	22.6	21.5	0.1	19.1	20.2	19.6	16.3	17.6	14.6
5781	393	0	0	0	0	0	0	13.8	11.1	12.9	14.6	15.8	18.6	15.8	16.1	18.4	20.6	22.4	22.2	22.5	19.8	23.2	25.8	25.1	25.9	25.6	21.9	23.1	25.6	22.6	21.5	0.1	19.1	20.2	19.6	16.3	17.6	14.6
8	6243	0	0	0	0	0	0	12.1	8.9	9.6	11.5	14.2	16.8	16.5	13.5	16.0	18.0	20.1	19.8	20.5	19.3	20.5	24.6	21.8	23.8	23.4	20.3	21.0	22.4	17.3	17.8	0.1	15.2	18.4	15.8	12.7	13.8	9.4
70	6243	0	0	0	0	0	0	12.1	8.9	9.6	11.5	14.2	16.8	10.2	13.5	16.0	18.0	20.1	19.8	20.5	19.3	20.5	24.6	21.8	23.8	23.4	20.3	21.0	22.4	17.3	17.8	0.1	15.2	18.4	15.8	12.7	13.8	9.4
8	6243	0	0	0	0	0	0	11.5	9.0	9.5	11.5	14.1	16.7	16.5	13.6	16.0	17.7	20.1	19.8	20.4	19.0	20.5	24.7	21.9	24.0	23.4	20.2	21.0	22.2	17.3	18.1	0.1	15.0	18.3	15.6	12.7	15.3	9.5
32	6548	0	0	0	0	0	0	11.5	9.0	9.5	11.5	14.1	16.7	16.5	13.6	16.0	17.7	20.1	19.8	20.4	19.0	20.5	24.7	21.9	24.0	23.4	20.2	21.0	22.2	17.3	18.1	0.1	15.0	18.3	15.6	12.7	15.3	9.5
21	6243	0	0	0	0	0	0	11.5	9.0	9.5	11.5	14.1	16.7	16.5	13.6	16.0	17.7	20.1	19.8	20.4	19.0	20.5	24.7	21.9	24.0	23.4	20.2	21.0	22.2	17.3	18.1	0.1	15.0	18.3	15.6	12.7	15.3	9.5
126	3026	0	0	0	0	0	0	11.5	9.0	9.5	11.5	14.1	16.7	16.5	13.6	16.0	17.7	20.1	19.8	20.4	19.0	20.5	24.7	21.9	24.0	23.4	20.2	21.0	22.2	17.3	18.1	0.1	15.0	18.3	15.6	12.7	15.3	9.5
6768	1475	0	0	0	0	0	0	10.7	8.7	9.1	11.2	14.1	16.0	15.8	13.5	16.7	18.7	20.0	19.8	19.9	18.9	20.8	24.6	21.9	24.0	23.1	20.2	20.2	22.1	17.7	18.0	0.1	14.9	17.7	15.1	12.8	15.3	10.1
15139	1475	0	0	0	0	0	0	10.7	8.7	9.1	11.2	14.1	16.0	15.8	13.5	16.7	18.7	20.0	19.8	19.9	18.9	20.8	24.6	21.9	24.0	23.1	20.2	20.2	22.1	17.7	18.0	0.1	14.9	17.7	15.1	12.8	15.3	10.1
19139	1475	0	0	0	0	0	0	10.7	8.7	9.1	11.2	14.1	16.0	15.8	13.5	16.7	18.7	20.0	19.8	19.9	18.9	20.8	24.6	21.9	24.0	23.1	20.2	20.2	22.1	17.7	18.0	0.1	14.9	17.7	15.1	12.5	15.3	10.1
15660	1475	0	0	0	0	0	0	10.8	8.2	9.3	11.0	14.0	15.9	15.8	14.7	16.7	18.7	20.2	22.2	20.0	18.9	20.8	24.6	22.5	23.9	22.9	21.9	20.4	22.0	17.7	17.8	0.1	14.7	17.4	14.9	13.8	15.3	10.4
9079	1475	0	0	0	0	0	0	10.8	8.2	9.3	11.0	14.0	15.9	15.8	14.7	16.7	18.7	20.2	22.2	20.0	18.9	20.8	24.6	22.5	23.9	22.9	21.9	20.4	22.0	17.7	17.8	0.1	14.7	17.4	14.9	13.8	15.3	10.4
13311	1475	0	0	0	0	0	0	10.8	8.2	9.3	11.0	14.0	15.9	15.8	14.7	16.7	18.7	20.2	22.2	20.0	18.9	20.8	24.6	22.5	23.9	22.9	21.9	20.4	22.0	17.7	17.8	0.1	14.7	17.4	14.9	13.8	15.3	10.4
12345	1475	0	0	0	0	0	0	10.8	8.2	9.3	11.0	14.0	15.9	15.8	14.7	16.7	18.7	20.2	19.8	20.0	18.9	20.8	24.6	22.5	23.9	22.9	21.9	20.4	22.0	17.7	17.8	0.1	14.7	17.4	14.9	13.8	15.3	10.4
17109	1475	0	0	0	0	0	0	10.8	8.2	9.3	11.0	14.0	15.9	15.8	14.7	16.7	18.7	20.2	19.8	20.0	18.9	20.8	24.6	22.5	23.9	22.9	21.9	20.4	22.0	17.7	17.8	0.1	14.7	17.4	14.9	13.8	15.3	10.4
26450	1475	0	0	0	0	0	0	10.8	8.2	9.3	11.0	14.0	15.9	15.8	14.7	16.7	18.7	20.2	19.8	20.0	18.9	20.8	24.6	22.5	23.9	22.9	21.9	20.4	22.0	17.7	17.8	0.1	14.7	17.4	14.9	12.5	15.3	10.4
18815	1475	0	0	0	0	0	0	10.8	8.2	9.3	11.0	14.0	15.9	15.8	14.7	16.7	18.7	20.2	19.8	20.0	18.9	20.8	24.6	22.5	23.9	22.9	21.9	20.4	22.0	17.7	17.8	0.1	14.7	17.4	14.9	12.5	15.3	10.4
19810	1475	0	0	0	0	0	0	10.8	8.2	9.3	11.0	14.0	15.9	15.8	14.7	16.7	18.7	20.2	19.8	20.0	18.9	20.8	24.6	22.5	23.9	22.9	20.2	20.4	22.0	17.7	17.8	0.1	14.7	17.4	14.9	12.5	15.3	10.4
6126	1475	0	0	0	0	0	0	10.8	8.2	9.3	11.0	14.0	15.9	15.8	14.7	16.7	18.7	20.2	19.8	20.0	18.9	20.8	24.6	22.5	23.9	22.9	20.2	20.4	22.0	17.7	17.8	0.1	14.7	17.4	14.9	12.5	15.3	10.4
11484	1475	0	0	0	0	0	0	10.8	8.2	9.3	11.0	14.0	15.9	15.8	14.7	16.7	18.7	20.2	19.8	20.0	18.9	20.8	24.6	22.5	23.9	22.9	20.2	20.4	22.0	17.7	17.8	0.1	14.7	17.4	14.9	12.5	15.3	10.4
10669	1475	0	0	0	0	0	0	10.8	8.2	9.3	11.0	14.0	15.9	15.8	14.7	16.7	18.7	20.2	19.8	20.0	18.9	20.8	24.6	22.5	23.9	22.9	20.2	20.4	22.0	17.7	17.8	0.1	14.7	17.4	14.9	12.5	15.3	10.4
72822	1475	0	0	0	0	0	0	10.8	8.2	9.3	11.0	14.0	15.9	15.8	14.7	16.7	18.7	20.2	19.8	20.0	18.9	20.8	24.6	22.5	23.9	22.9	20.2	20.4	22.0	17.7	17.8	0.1	14.7	17.4	14.9	12.5	15.3	10.4
75817	1475	0	0	0	0	0	0	10.8	8.2	9.3	11.0	14.0	15.9	15.8	14.7	16.7	18.7	20.2	19.8	20.0	18.9	20.8	24.6	22.5	23.9	22.9	20.2	20.4	22.0	17.7	17.8	0.1	14.7	17.4	14.9	12.5	15.3	10.4
61335	1475	0	0	0	0	0	0	10.8	8.2	9.3	11.0	14.0	15.9	15.8	14.7	16.7	18.7	20.2	19.8	20.0	18.9	20.8	24.6	22.5	23.9	22.9	20.2	20.4	22.0	17.7	17.8	0.1	14.7	17.4	14.9	12.5	15.3	10.4
6419	1475	0	0	0	0	0	0	11.1	7.5	9.5	11.0	14.2	15.6	15.8	14.2	16.7	18.7	20.4	22.2	20.0	19.0	22.8	24.4	22.4	24.2	22.8	21.9	20.3	21.9	17.8	17.7	0.1	14.6	17.6	15.1	13.8	15.3	10.3
5715	1475	0	0	0	0	0	0	11.1	7.5	9.5	11.0	14.2	15.6	15.8	14.2	16.7	18.7	20.4	22.2	20.0	19.0	22.8	24.4	22.4	24.2	22.8	21.9	20.3	21.9	17.8	17.7	0.1	14.6	17.6	15.1	13.8	15.3	10.3
5566	1475	0	0	0	0	0	0	11.1	7.5	9.5	11.0	14.2	15.6	15.8	14.2	16.7	18.7	20.4	22.2	20.0	19.0	22.8	24.4	22.4	24.2	22.8	21.9	20.3	21.9	17.8	17.7	0.1	14.6	17.6	15.1	13.8	15.3	10.3
5812	1475	0	0	0	0	0	0	11.1	7.5	9.5	11.0	14.2	15.6	15.8	14.2	16.7	18.7	20.4	22.2	20.0	19.0	22.8	24.4	22.4	24.2	22.8	21.9	20.3	21.9	17.8	17.7	0.1	14.6	17.6	15.1	13.8	15.3	10.3
5951	1475	0	0	0	0	0	0	11.1	7.5	9.5	11.0	14.2	15.6	15.8	14.2	16.7	18.7	20.4	22.2	20.0	19.0	22.8	24.4	22.4	24.2	22.8	21.9	20.3	21.9	17.8	17.7	0.1	14.6	17.6	15.1	13.8	15.3	10.3
5810	1475	0	0	0	0	0	0	11.1	7.5	9.5	11.0	14.2	15.6	15.8	14.2	16.7	18.7	20.4	22.2	20.0	19.0	22.8	24.4	22.4	24.2	22.8	21.9	20.3	21.9	17.8	17.7	0.1	14.6	17.6	15.1	13.8	15.3	10.3
8876	1475	0	0	0	0	0	0	11.1	7.5	9.5	11.0	14.2	15.6	15.8	14.2	16.7	18.7	20.4	22.2	20.0	19.0	22.8	24.4	22.4	24.2	22.8	21.9	20.3	21.9	17.8	17.7	0.1	14.6	17.6	15.1	13.8	15.3	10.3
5555	1475	0	0	0	0	0	0	11.1	7.5	9.5	11.0	14.2	15.6	15.8	14.2	16.7	18.7	20.4	22.2	20.0	19.0	22.8	24.4	22.4	24.2	22.8	21.9	20.3	21.9	17.8	17.7	0.1	14.6	17.6	15.1	13.8	15.3	10.3
693	1475	0	0	0	0	0	0	11.1	7.5	9.5	11.0	14.2	15.6	15.8	14.2	16.7	18.7	20.4	22.2	20.0	19.0	22.8	24.4	22.4	24.2	22.8	21.9	20.3	21.9	17.8	17.7	0.1	14.6	17.6	15.1	13.8	15.3	10.3
12390	1475	0	0	0	0	0	0	11.1	7.5	9.5	11.0	14.2	15.6	15.8	14.2	16.7	18.7	20.4	22.2	20.0	19.0	22.8	24.4	22.4	24.2	22.8	21.9	20.3	21.9	17.8	17.7	0.1	14.6	17.6	15.1	13.8	15.3	10.3
6911	1475	0	0	0	0	0	0	11.1	7.5	9.5	11.0	14.2	15.6	15.8	14.2	16.7	18.7	20.4	22.2	20.0	19.0	20.8	24.4	22.4	24.2	22.8	21.9	20.3	21.9	17.8	17.7	0.1	14.6	17.6	15.1	13.8	15.3	10.3
6122	1475	0	0	0	0	0	0	11.1	7.5	9.5	11.0	14.2	15.6	15.8	14.2	16.7	18.7	20.4	22.2	20.0	19.0	23.5	24.4	22.4	24.2	22.8	21.9	20.3	21.9	17.8	17.7	0.1	14.6	17.6	15.1	16.3	15.3	10.3
11705	1475	0	0	0	0	0	0	11.1	7.5	9.5	11.0	14.2	15.6	15.8	14.2	16.7	18.7	20.4	19.8	20.0	19.0	20.8	24.4	22.4	24.2	22.8	21.9	20.3	21.9	17.8	17.7	0.1	14.6	17.6	15.1	12.5	15.3	10.3
35	1265	0	0	0	0	0	0	12.0	11.2	10.2	12.9	13.9	17.8	16.8	15.4	16.6	18.9	19.3	20.6	20.6	20.9	23.1	25.1	25.3	25.6	25.0	22.8	22.5	25.4	21.7	21.1	14.7	20.0	22.4	20.6	16.3	18.8	14.1
14839	1475	0	0	0	0	0	0	10.9	8.4	9.0	10.5	14.0	14.0	15.8	13.9	16.1	17.6	20.0	19.8	20.0	19.0	20.8	24.0	21.9	23.6	22.9	19.6	19.8	21.6	17.2	17.8	0.1	14.8	17.7	15.7	12.5	15.4	10.1
8898	1475	0	0	0	0	0	0	10.9	8.4	9.0	10.5	14.0	14.0	15.8	13.9	16.1	17.6	20.0	19.8	20.0	19.0	20.8	24.0	21.9	23.6	22.9	19.6	19.8	21.6	17.2	17.8	0.1	14.8	17.7	15.7	12.5	15.4	10.1
6928	1475	0	0	0	0	0	0	10.9	8.4	9.0	10.5	14.0	14.0	15.8	13.9	16.1	17.6	20.0	19.8	20.0	19.0	20.8	24.0	21.9	23.6	22.9	19.6	19.8	21.6	17.2	17.8	0.1	14.8	17.7	15.7	12.5	15.4	10.1
17582	1475	0	0	0	0	0	0	10.9	8.4	9.0	10.5	14.0	14.0	15.8	13.9	16.1	17.6	20.0	19.8	20.0	19.0	20.8	24.0	21.9	23.6	22.9	19.6	19.8	21.6	17.2	17.8	0.1	14.8	17.7	15.7	12.5	15.4	10.1
19333	1679	0	0	0	0	0	0	10.9	8.4	9.0	10.5	14.0	14.0	15.8	13.9	16.1	17.6	20.0	19.8	20.0	19.0	20.8	24.0	21.9	23.6	22.9	19.6	19.8	21.6	17.2	17.8	0.1	14.8	17.7	15.7	12.5	15.4	10.1
8153	1748	0	0	0	0	0	0	11.0	8.1	9.1	10.6	13.9	14.1	15.8	14.0	16.1	17.6	20.4	19.8	20.1	19.1	20.8	24.3	22.1	23.8	22.7	19.6	20.0	21.8	17.6	17.8	0.1	14.8	17.8	15.6	12.5	15.5	10.1
19115	1748	0	0	0	0	0	0	11.0	8.1	9.1	10.6	13.9	14.1	15.8	14.0	16.1	18.5	20.4	19.8	20.1	19.1	20.8	24.3	22.1	23.8	22.7	19.6	20.0	21.8	17.6	17.8	0.1	14.8	17.8	15.6	12.5	15.5	10.1
18267	1748	0	0	0	0	0	0	11.0	8.1	9.1	10.6	13.9	14.1	15.8	14.0	16.1	18.5	20.4	19.8	20.1	19.1	20.8	24.3	22.1	23.8	22.7	19.6	20.0	21.8	17.6	17.8	0.1	14.8	17.8	15.6	12.5	15.5	10.1
14352	1748	0	0	0	0	0	0	11.0	8.1	9.1	10.6	13.9	14.1	15.8	14.0	16.1	18.5	20.4	19.8	20.1	19.1	20.8	24.3	22.1	23.8	22.7	19.6	20.0	21.8	17.6	17.8	0.1	14.8	17.8	15.6	12.5	15.5	10.1
5844	1748	0	0	0	0	0	0	11.0	8.1	9.1	10.6	13.9	14.1	15.8	14.0	16.1	18.5	20.4	19.8	20.1	19.1	20.8	24.3	22.1	23.8	22.7	19.6	20.0	21.8	17.6	17.8	0.1	14.8	17.8	15.6	12.5	15.5	10.1
5261	1748	0	0	0	0	0	0	11.0	8.1	9.1	10.6	13.9	14.1	15.8	14.0	16.1	18.5	20.4	19.8	20.1	19.1	20.8	24.3	22.1	23.8	22.7	19.6	20.0	21.8	17.6	17.8	0.1	14.8	17.8	15.6	12.5	15.5	10.1
4313	1748	0	0	0	0	0	0	11.0	8.1	9.1	10.6	13.9	14.1	15.8	14.0	16.1	18.5	20.4	19.8	20.1	19.1	20.8	24.3	22.1	23.8	22.7	19.6	20.0	21.8	17.6	17.8	0.1	14.8	17.8	15.6	12.5	15.5	10.1
13238	1748	0	0	0	0	0	0	11.0	8.1	9.1	10.6	13.9	14.1	15.8	14.0	16.1	18.5	20.4	19.8	20.1	19.1	20.8	24.3	22.1	23.8	22.7	19.6	20.0	21.8	17.6	17.8	0.1	14.8	17.8	15.6	12.5	15.5	10.1
29684	1748	0	0	0	0	0	0	11.0	8.1	9.1	10.6	13.9	14.1	15.8	14.0	16.1	18.5	20.4	19.8	20.1	19.1	20.8	24.3	22.1	23.8	22.7	19.6	20.0	21.8	17.6	17.8	0.1	14.8	17.8	15.6	12.5	15.5	10.1
77662	1748	0	0	0	0	0	0	11.0	8.1	9.1	10.6	13.9	14.1	15.8	14.0	16.1	18.5	20.4	19.8	20.1	19.1	20.8	24.3	22.1	23.8	22.7	19.6	20.0	21.8	17.6	17.8	0.1	14.8	17.8	15.6	12.5	15.5	10.1
7699	1748	0	0	0	0	0	0	11.0	7.7	9.5	10.7	14.2	14.2	15.8	14.0	18.8	18.7	20.5	22.2	20.1	19.2	22.6	24.4	22.4	23.9	22.8	19.6	20.1	21.9	17.7	17.8	0.1	14.7	18.0	15.7	16.3	15.6	10.3
7655	1748	0	0	0	0	0	0	11.0	7.7	9.5	10.7	14.2	14.2	15.8	14.0	18.8	18.7	20.5	22.2	20.1	19.2	22.6	24.4	22.4	23.9	22.8	19.6	20.1	21.9	17.7	17.8	0.1	14.7	18.0	15.7	16.3	15.6	10.3
2853	1748	0	0	0	0	0	0	11.0	7.7	9.5	10.7	14.2	14.2	15.8	14.0	18.8	18.7	20.5	22.2	20.1	19.2	22.6	24.4	22.4	23.9	22.8	19.6	20.1	21.9	17.7	17.8	0.1	14.7	18.0	15.7	16.3	15.6	10.3
3756	273	0	0	0	0	0	0	11.0	7.7	9.5	10.7	14.2	14.2	15.8	14.0	18.8	18.7	20.5	22.2	20.1	19.2	22.6	24.4	22.4	23.9	22.8	19.6	20.1	21.9	17.7	17.8	0.1	14.7	18.0	15.7	16.3	15.6	10.3
7489	1748	0	0	0	0	0	0	11.0	7.7	9.5	10.7	14.2	14.2	15.8	14.0	18.8	18.7	20.5	22.2	20.1	19.2	22.6	24.4	22.4	23.9	22.8	19.6	20.1	21.9	17.7	17.8	0.1	14.7	18.0	15.7	16.3	15.6	10.3
8173	1748	0	0	0	0	0	0	11.0	7.7	9.5	10.7	14.2	14.2	15.8	14.0	18.8	18.7	20.5	22.2	20.1	19.2	22.6	24.4	22.4	23.9	22.8	19.6	20.1	21.9	17.7	17.8	0.1	14.7	18.0	15.7	16.3	15.6	10.3
8673	1748	0	0	0	0	0	0	11.0	7.7	9.5	10.7	14.2	14.2	15.8	14.0	16.7	18.7	20.5	19.8	20.1	19.2	22.6	24.4	22.4	23.9	22.8	19.6	20.1	21.9	17.7	17.8	0.1	14.7	18.0	15.7	16.3	15.6	10.3
32087	1475	0	0	0	0	0	0	11.0	7.7	9.5	10.7	14.2	14.2	15.8	14.0	16.7	18.7	20.5	19.8	20.1	19.2	22.6	24.4	22.4	23.9	22.8	19.6	20.1	21.9	17.7	17.8	0.1	14.7	18.0	15.7	16.3	15.6	10.3
14394	1748	0	0	0	0	0	0	11.0	7.7	9.5	10.7	14.2	14.2	15.8	14.0	18.8	18.7	20.5	19.6	20.1	19.2	22.6	24.4	22.4	23.9	22.8	19.6	20.1	21.9	17.7	17.8	0.1	14.7	18.0	15.7	16.3	15.6	10.3
9996	1748	0	0	0	0	0	0	11.0	7.7	9.5	10.7	14.2	14.2	15.8	14.0	18.8	18.7	20.5	19.6	20.1	19.2	22.6	24.4	22.4	23.9	22.8	19.6	20.1	21.9	17.7	17.8	0.1	14.7	18.0	15.7	16.3	15.6	10.3
3917	1748	0	0	0	0	0	0	11.0	7.7	9.5	10.7	14.2	14.2	15.8	14.0	19.3	18.7	20.5	19.6	20.1	19.2	22.6	24.4	22.4	23.9	22.8	19.6	20.1	21.9	17.7	17.8	0.1	14.7	18.0	15.7	16.3	15.6	10.3
16343	273	0	0	0	0	0	0	11.0	7.7	9.5	10.7	14.2	14.2	15.8	14.0	19.3	18.7	20.5	19.6	20.1	19.2	22.6	24.4	22.4	23.9	22.8	19.6	20.1	21.9	17.7	17.8	0.1	14.7	18.0	15.7	16.3	15.6	10.3
13248	1748	0	0	0	0	0	0	11.0	7.7	9.5	10.7	14.2	14.2	15.8	14.0	19.3	18.7	20.5	19.6	20.1	19.2	22.6	24.4	22.4	23.9	22.8	19.6	20.1	21.9	17.7	17.8	0.1	14.7	18.0	15.7	16.3	15.6	10.3
8866	1748	0	0	0	0	0	0	11.0	7.7	9.5	10.7	14.2	14.2	15.8	14.0	16.1	18.4	20.5	19.8	20.1	19.2	20.8	24.4	22.4	23.9	22.8	19.6	20.1	21.9	17.7	17.8	0.1	14.7	18.0	15.7	12.5	15.6	10.3
7097	1748	0	0	0	0	0	0	11.0	7.7	9.5	10.7	14.2	14.2	15.8	14.0	16.7	18.7	20.5	19.8	20.1	19.2	22.6	24.4	22.4	23.9	22.8	19.6	20.1	21.9	17.7	17.8	0.1	14.7	18.0	15.7	12.5	15.6	10.3
7449	1748	0	0	0	0	0	0	11.0	7.7	9.5	10.7	14.2	14.2	15.8	14.0	16.7	18.7	20.5	19.8	20.1	19.2	22.6	24.4	22.4	23.9	22.8	19.6	20.1	21.9	17.7	17.8	0.1	14.7	18.0	15.7	12.5	15.6	10.3
6279	1748	0	0	0	0	0	0	11.0	7.7	9.5	10.7	14.2	14.2	15.8	14.0	16.1	18.7	20.5	19.8	20.1	19.2	22.6	24.4	22.4	23.9	22.8	19.6	20.1	21.9	17.7	17.8	0.1	14.7	18.0	15.7	12.5	15.6	10.3
5548	1748	0	0	0	0	0	0	11.0	7.7	9.5	10.7	14.2	14.2	15.8	14.0	16.1	18.7	20.5	19.8	20.1	19.2	22.6	24.4	22.4	23.9	22.8	19.6	20.1	21.9	17.7	17.8	0.1	14.7	18.0	15.7	12.5	15.6	10.3
5403	1748	0	0	0	0	0	0	11.0	7.7	9.5	10.7	14.2	14.2	15.8	14.0	18.8	18.7	20.5	19.6	20.1	19.2	22.6	24.4	22.4	23.9	22.8	19.6	20.1	21.9	17.7	17.8	0.1	14.7	18.0	15.7	12.5	15.6	10.3
28245	1748	0	0	0	0	0	0	11.0	7.7	9.5	10.7	14.2	14.2	15.8	14.0	16.1	18.4	20.5	19.6	20.1	19.2	22.6	24.4	22.4	23.9	22.8	19.6	20.1	21.9	17.7	17.8	0.1	14.7	18.0	15.7	12.5	15.6	10.3
15523	1748	0	0	0	0	0	0	11.0	7.7	9.5	10.7	14.2	14.2	15.8	14.0	16.1	18.4	20.5	19.6	20.1	19.2	22.6	24.4	22.4	23.9	22.8	19.6	20.1	21.9	17.7	17.8	0.1	14.7	18.0	15.7	12.5	15.6	10.3
17770	1748	0	0	0	0	0	0	11.0	7.7	9.5	10.7	14.2	14.2	15.8	14.0	16.1	18.4	20.5	19.6	20.1	19.2	22.6	24.4	22.4	23.9	22.8	19.6	20.1	21.9	17.7	17.8	0.1	14.7	18.0	15.7	12.5	15.6	10.3
16498	1748	0	0	0	0	0	0	11.0	7.7	9.5	10.7	14.2	14.2	15.8	14.0	16.1	18.4	20.5	19.6	20.1	19.2	22.6	24.4	22.4	23.9	22.8	19.6	20.1	21.9	17.7	17.8	0.1	14.7	18.0	15.7	12.5	15.6	10.3
32	273	0	0	0	0	0	0	11.1	6.3	10.0	11.0	14.7	14.3	15.8	14.5	18.8	18.7	20.6	22.5	20.0	19.5	22.6	24.5	22.4	24.0	23.0	20.0	23.1	22.1	17.4	17.5	0.1	14.9	18.7	16.6	16.3	15.6	10.6
19129	273	0	0	0	0	0	0	11.1	6.3	10.0	11.0	14.7	14.3	15.8	14.5	18.8	18.7	20.6	22.5	20.0	19.5	22.6	24.5	22.4	24.0	23.0	20.0	23.1	22.1	17.4	17.5	0.1	14.9	18.7	16.6	16.3	15.6	10.6
32625	273	0	0	0	0	0	0	11.1	6.3	10.0	11.0	14.7	14.3	15.8	14.5	18.8	18.7	20.6	22.2	20.0	19.5	22.6	24.5	22.4	24.0	23.0	20.0	20.1	22.1	17.4	17.5	0.1	14.9	18.7	16.6	16.3	15.6	10.6
16570	273	0	0	0	0	0	0	11.1	6.3	10.0	11.0	14.7	14.3	15.8	14.5	18.8	18.7	20.6	22.2	20.0	19.5	22.6	24.5	22.4	24.0	23.0	20.0	20.1	22.1	17.4	17.5	0.1	14.9	18.7	16.6	16.3	15.6	10.6
8095	273	0	0	0	0	0	0	11.1	6.3	10.0	11.0	14.7	14.3	15.8	14.5	18.8	18.7	20.6	22.2	20.0	19.5	22.6	24.5	22.4	24.0	23.0	20.0	20.1	22.1	17.4	17.5	0.1	14.9	18.7	16.6	16.3	15.6	10.6
6987	273	0	0	0	0	0	0	11.1	6.3	10.0	11.0	14.7	14.3	15.8	14.5	18.8	18.7	20.6	22.2	20.0	19.5	22.6	24.5	22.4	24.0	23.0	20.0	20.1	22.1	17.4	17.5	0.1	14.9	18.7	16.6	16.3	15.6	10.6
64147	273	0	0	0	0	0	0	11.1	6.3	10.0	11.0	14.7	14.3	15.8	14.5	18.8	18.7	20.6	22.2	20.0	19.5	22.6	24.5	22.4	24.0	23.0	20.0	20.1	22.1	17.4	17.5	0.1	14.9	18.7	16.6	16.3	15.6	10.6
15775	273	0	0	0	0	0	0	11.1	6.3	10.0	11.0	14.7	14.3	15.8	14.5	18.8	18.7	20.6	22.5	20.0	19.5	22.6	24.5	22.4	24.0	23.0	20.0	20.1	22.1	17.4	17.5	0.1	14.9	18.7	16.6	16.3	15.6	10.6
16020	273	0	0	0	0	0	0	11.1	6.3	10.0	11.0	14.7	14.3	15.8	14.5	18.8	18.7	20.6	22.5	20.0	19.5	22.6	24.5	22.4	24.0	23.0	20.0	20.1	22.1	17.4	17.5	0.1	14.9	18.7	16.6	16.3	15.6	10.6
18966	273	0	0	0	0	0	0	11.1	6.3	10.0	11.0	14.7	14.3	15.8	14.5	18.8	18.7	20.6	22.5	20.0	19.5	22.6	24.5	22.4	24.0	23.0	20.0	20.1	22.1	17.4	17.5	0.1	14.9	18.7	16.6	16.3	15.6	10.6
49626	273	0	0	0	0	0	0	11.1	6.3	10.0	11.0	14.7	14.3	15.8	14.5	19.3	18.7	20.6	22.5	20.0	19.5	22.6	24.5	22.4	24.0	23.0	20.0	20.1	22.1	17.4	17.5	0.1	14.9	18.7	16.6	16.3	15.6	10.6
9806	273	0	0	0	0	0	0	11.1	6.3	10.0	11.0	14.7	14.3	15.8	14.5	19.3	18.7	20.6	22.5	20.0	19.5	22.6	24.5	22.4	24.0	23.0	20.0	23.5	22.1	17.4	17.5	0.1	14.9	18.7	16.6	16.3	15.6	10.6
8429	273	0	0	0	0	0	0	11.1	6.3	10.0	11.0	14.7	14.3	15.8	14.5	19.3	18.7	20.6	22.5	20.0	19.5	22.6	24.5	22.4	24.0	23.0	20.0	23.5	22.1	17.4	17.5	0.1	14.9	18.7	16.6	16.3	15.6	10.6
6316	273	0	0	0	0	0	0	11.1	6.3	10.0	11.0	14.7	14.3	15.8	14.5	19.3	18.7	20.6	22.5	20.0	19.5	22.6	24.5	22.4	24.0	23.0	20.0	23.5	22.1	17.4	17.5	0.1	14.9	18.7	16.6	16.3	15.6	10.6
1470	273	0	0	0	0	0	0	11.8	6.5	10.6	11.0	15.1	15.4	15.8	14.5	18.8	18.7	21.9	22.5	22.1	20.3	23.4	24.8	23.9	24.2	24.2	20.4	23.1	22.9	18.7	18.2	0.1	15.0	19.2	16.8	16.3	15.6	11.4
7000	273	0	0	0	0	0	0	11.8	6.5	10.6	11.0	15.1	15.4	15.8	14.5	18.8	18.7	21.9	22.5	22.1	20.3	23.4	24.8	23.9	24.2	24.2	20.4	23.1	22.9	18.7	18.2	0.1	15.0	19.2	16.8	16.3	15.6	11.4
19286	273	0	0	0	0	0	0	11.8	6.5	10.6	11.0	15.1	15.4	15.8	14.5	18.8	18.7	21.9	22.5	22.1	20.3	23.4	24.8	23.9	24.2	24.2	20.4	23.1	22.9	18.7	18.2	0.1	15.0	19.2	16.8	16.3	15.6	11.4
5828	273	0	0	0	0	0	0	11.8	6.5	10.6	11.0	15.1	15.4	15.8	14.5	18.8	18.7	21.9	22.5	22.1	20.3	23.4	24.8	23.9	24.2	24.2	20.4	23.1	22.9	18.7	18.2	0.1	15.0	19.2	16.8	16.3	15.6	11.4
60031	273	0	0	0	0	0	0	11.8	6.5	10.6	11.0	15.1	15.4	15.8	14.5	18.8	18.7	21.9	22.5	22.1	20.3	23.4	24.8	23.9	24.2	24.2	20.4	23.1	22.9	18.7	18.2	0.1	15.0	19.2	16.8	16.3	15.6	11.4
1050	273	0	0	0	0	0	0	11.8	6.5	10.6	11.0	15.1	15.4	15.8	14.5	18.8	18.7	21.9	22.5	22.1	20.3	23.4	24.8	23.9	24.2	24.2	20.4	23.1	22.9	18.7	18.2	0.1	15.0	19.2	16.8	16.3	15.6	11.4
27240	273	0	0	0	0	0	0	11.8	6.5	10.6	11.0	15.1	15.4	15.8	14.5	19.3	18.7	21.9	22.5	22.1	20.3	23.4	24.8	23.9	24.2	24.2	20.4	23.5	22.9	18.7	18.2	0.1	15.0	19.2	16.8	16.3	15.6	11.4
31408	273	0	0	0	0	0	0	11.8	6.5	10.6	11.0	15.1	15.4	15.8	14.5	19.3	18.7	21.9	22.5	22.1	20.3	23.4	24.8	23.9	24.2	24.2	20.4	23.5	22.9	18.7	18.2	0.1	15.0	19.2	16.8	16.3	15.6	11.4
6305	273	0	0	0	0	0	0	11.8	6.5	10.6	11.0	15.1	15.4	15.8	14.5	19.3	18.7	21.9	22.5	22.1	20.3	23.4	24.8	23.9	24.2	24.2	20.4	23.5	22.9	18.7	18.2	0.1	15.0	19.2	16.8	16.3	15.6	11.4
2100	273	0	0	0	0	0	0	11.8	6.5	10.6	11.0	15.1	15.4	15.8	14.5	19.3	18.7	21.9	22.5	22.1	20.3	23.4	24.8	23.9	24.2	24.2	20.4	23.5	22.9	18.7	18.2	0.1	15.0	19.2	16.8	16.3	15.6	11.4
8676	273	0	0	0	0	0	0	11.8	6.5	10.6	11.0	15.1	15.4	15.8	14.5	19.3	18.7	21.9	22.5	22.1	20.3	23.4	24.8	23.9	24.2	24.2	20.4	23.5	22.9	18.7	18.2	0.1	15.0	19.2	16.8	16.3	15.6	11.4
30259	273	0	0	0	0	0	0	11.8	6.5	10.6	11.0	15.1	15.4	15.8	14.5	19.3	18.7	21.9	22.5	22.1	20.3	23.4	24.8	23.9	24.2	24.2	20.4	23.5	22.9	18.7	18.2	0.1	15.0	19.2	16.8	16.3	15.6	11.4
7	273	0	0	0	0	0	0	11.8	6.5	10.6	11.0	15.1	15.4	15.8	14.5	19.3	18.7	21.9	22.5	22.1	20.3	23.4	24.8	23.9	24.2	24.2	20.4	23.5	22.9	18.7	18.2	0.1	15.0	19.2	16.8	16.3	15.6	11.4
42	5822	0	0	0	0	0	0	10.6	6.9	9.6	10.4	13.9	12.6	10.2	14.0	16.3	17.5	20.4	19.6	20.2	17.6	20.5	24.0	21.9	23.4	23.1	19.4	20.2	21.9	17.3	17.6	0.1	14.6	17.3	15.4	13.0	13.7	9.5
4	5905	0	0	0	0	0	0	10.6	6.9	9.6	10.4	13.9	12.6	10.2	14.0	16.3	17.5	20.4	19.6	20.2	17.6	20.5	24.0	21.9	23.4	23.1	19.4	20.2	21.9	17.3	17.6	0.1	14.6	17.3	15.4	13.0	13.7	9.5
5445	2520	0	0	0	0	0	0	11.0	8.1	9.1	10.6	13.9	12.5	15.8	13.6	16.1	17.9	20.0	19.9	20.3	19.3	21.1	24.1	22.0	23.8	22.3	20.2	19.8	21.9	17.2	17.5	0.1	14.8	17.9	15.9	12.5	15.6	10.2
43308	2520	0	0	0	0	0	0	11.0	8.1	9.1	10.6	13.9	12.5	15.8	13.6	16.1	17.9	20.0	19.9	20.3	19.3	21.1	24.1	22.0	23.8	22.3	19.6	19.8	21.9	17.2	17.5	0.1	14.8	17.9	15.9	12.5	15.6	10.2
15213	2520	0	0	0	0	0	0	11.0	8.1	9.1	10.6	13.9	12.5	15.8	13.6	16.1	17.9	20.0	19.9	20.3	19.3	21.1	24.1	22.0	23.8	22.3	19.6	19.8	21.9	17.2	17.5	0.1	14.8	17.9	15.9	12.5	15.6	10.2
7760	2520	0	0	0	0	0	0	11.0	8.1	9.1	10.6	13.9	12.5	15.8	13.6	16.1	17.9	20.0	19.9	20.3	19.3	21.1	24.1	22.0	23.8	22.3	19.6	19.8	21.9	17.2	17.5	0.1	14.8	17.9	15.9	12.5	15.6	10.2
42676	2520	0	0	0	0	0	0	11.0	8.1	9.1	10.6	13.9	12.5	15.8	13.6	16.1	17.9	20.0	19.9	20.3	19.3	21.1	24.1	22.0	23.8	22.3	19.6	19.8	21.9	17.2	17.5	0.1	14.8	17.9	15.9	12.5	15.6	10.2
8546	2520	0	0	0	0	0	0	11.0	8.1	9.1	10.6	13.9	12.5	15.8	13.6	16.1	17.9	20.5	19.9	20.3	19.3	21.1	24.1	22.0	23.8	22.3	19.6	19.8	21.9	17.2	17.5	0.1	14.8	17.9	15.9	12.5	15.6	10.2
25660	3132	0	0	0	0	0	0	11.0	8.1	9.1	10.6	13.9	12.5	15.8	13.6	16.1	17.9	21.2	19.9	20.3	19.3	21.1	24.1	22.0	23.8	22.3	19.6	19.8	21.9	17.2	17.5	0.1	14.8	17.9	15.9	12.5	15.6	10.2
8481	2520	0	0	0	0	0	0	11.0	8.1	9.1	10.6	13.9	12.5	15.8	13.6	16.1	17.9	21.2	19.9	20.3	19.3	21.1	24.1	22.0	23.8	22.3	19.6	19.8	21.9	17.2	17.5	0.1	14.8	17.9	15.9	12.5	15.6	10.2
2801	1679	0	0	0	0	0	0	11.3	8.3	9.2	10.7	14.0	12.9	15.8	13.4	16.1	17.6	20.5	19.8	20.4	19.3	21.1	24.2	22.1	23.9	22.5	19.6	20.0	22.0	17.5	17.6	0.1	14.7	18.0	15.9	12.5	15.6	10.3
6952	1679	0	0	0	0	0	0	11.3	8.3	9.2	10.7	14.0	12.9	15.8	13.4	16.1	17.6	20.5	19.8	20.4	19.3	21.1	24.2	22.1	23.9	22.5	19.6	20.0	22.0	17.5	17.6	0.1	14.7	18.0	15.9	12.5	15.6	10.3
6297	1748	0	0	0	0	0	0	11.3	8.3	9.2	10.7	14.0	12.9	15.8	13.4	16.1	17.6	20.5	19.8	20.4	19.3	21.1	24.2	22.1	23.9	22.5	19.6	20.0	22.0	17.5	17.6	0.1	14.7	18.0	15.9	12.5	15.6	10.3
7491	1748	0	0	0	0	0	0	11.3	8.3	9.2	10.7	14.0	12.9	15.8	13.4	16.1	17.6	20.5	19.8	20.4	19.3	21.1	24.2	22.1	23.9	22.5	19.6	20.0	22.0	17.5	17.6	0.1	14.7	18.0	15.9	12.5	15.6	10.3
7379	1748	0	0	0	0	0	0	11.3	8.3	9.2	10.7	14.0	12.9	15.8	13.4	16.1	17.6	20.5	19.8	20.4	19.3	21.1	24.2	22.1	23.9	22.5	19.6	20.0	22.0	17.5	17.6	0.1	14.7	18.0	15.9	12.5	15.6	10.3
36847	1475	0	0	0	0	0	0	11.3	8.3	9.2	10.7	14.0	12.9	15.8	13.4	16.1	17.6	20.5	19.8	20.4	19.3	21.1	24.2	22.1	23.9	22.5	19.6	20.0	22.0	17.5	17.6	0.1	14.7	18.0	15.9	12.5	15.6	10.3
4264	1679	0	0	0	0	0	0	11.3	8.3	9.2	10.7	14.0	12.9	15.8	13.4	16.1	17.6	20.5	19.8	20.4	19.3	21.1	24.2	22.1	23.9	22.5	19.6	20.0	22.0	17.5	17.6	0.1	14.7	18.0	15.9	12.5	15.6	10.3
13189	1679	0	0	0	0	0	0	11.3	8.3	9.2	10.7	14.0	12.9	15.8	13.4	16.1	17.6	20.5	19.8	20.4	19.3	21.1	24.2	22.1	23.9	22.5	19.6	20.0	22.0	17.5	17.6	0.1	14.7	18.0	15.9	12.5	15.6	10.3
8971	1679	0	0	0	0	0	0	11.3	8.3	9.2	10.7	14.0	12.9	15.8	13.4	16.1	17.6	20.5	19.8	20.4	19.3	21.1	24.2	22.1	23.9	22.5	19.6	20.0	22.0	17.5	17.6	0.1	14.7	18.0	15.9	12.5	15.6	10.3
20593	2520	0	0	0	0	0	0	11.3	8.3	9.2	10.7	14.0	12.9	15.8	13.4	16.1	17.9	20.5	19.8	20.4	19.3	21.1	24.2	22.1	23.9	22.5	19.6	20.0	22.0	17.5	17.6	0.1	14.7	18.0	15.9	12.5	15.6	10.3
23928	1748	0	0	0	0	0	0	11.4	7.9	9.5	10.8	14.0	13.6	15.8	13.6	16.1	18.5	20.5	19.8	20.4	19.3	20.8	24.6	22.3	23.9	22.8	19.6	20.0	22.2	17.8	17.6	0.1	14.6	18.3	15.9	12.5	15.6	10.3
21075	1748	0	0	0	0	0	0	11.4	7.9	9.5	10.8	14.0	13.6	15.8	13.6	16.1	18.5	20.5	19.8	20.4	19.3	20.8	24.6	22.3	23.9	22.8	19.6	20.0	22.2	17.8	17.6	0.1	14.6	18.3	15.9	12.5	15.6	10.3
17688	1748	0	0	0	0	0	0	11.4	7.9	9.5	10.8	14.0	13.6	15.8	13.6	16.1	18.5	20.5	19.8	20.4	19.3	20.8	24.6	22.3	23.9	22.8	19.6	20.0	22.2	17.8	17.6	0.1	14.6	18.3	15.9	12.5	15.6	10.3
22242	1748	0	0	0	0	0	0	11.4	7.9	9.5	10.8	14.0	13.6	15.8	13.6	16.1	18.5	20.5	19.6	20.4	19.3	23.0	24.6	22.3	23.9	22.8	19.6	20.0	22.2	17.8	17.6	0.1	14.6	18.3	15.9	12.5	15.6	10.3
18855	1748	0	0	0	0	0	0	11.4	7.9	9.5	10.8	14.0	13.6	15.8	13.6	16.1	18.5	20.5	19.8	20.4	19.3	21.2	24.6	22.3	23.9	22.8	19.6	20.0	22.2	17.8	17.6	0.1	14.6	18.3	15.9	12.5	15.6	10.3
20308	1748	0	0	0	0	0	0	11.4	7.9	9.5	10.8	14.0	13.6	15.8	13.6	16.1	18.5	20.5	19.8	20.4	19.3	21.2	24.6	22.3	23.9	22.8	19.6	20.0	22.2	17.8	17.6	0.1	14.6	18.3	15.9	12.5	15.6	10.3
8093	1748	0	0	0	0	0	0	11.5	7.6	9.9	10.9	14.1	14.1	15.8	13.8	16.1	18.4	20.3	19.6	20.1	19.3	23.0	24.7	22.3	23.8	23.1	19.6	20.0	22.3	17.6	17.4	0.1	14.7	18.5	16.1	12.5	15.6	10.2
42108	273	0	0	0	0	0	0	11.5	7.5	10.5	10.9	14.0	14.7	15.8	14.3	16.0	18.3	20.5	19.6	19.7	19.9	23.0	24.7	22.5	24.0	23.6	20.0	20.0	22.3	17.8	17.2	0.1	15.0	19.1	16.2	16.2	15.7	10.5
6621	273	0	0	0	0	0	0	11.5	7.5	10.5	10.9	14.0	14.7	15.8	14.3	19.3	18.3	20.5	21.2	23.2	19.9	23.0	24.7	22.5	24.0	23.6	20.0	23.5	22.3	17.8	17.2	0.1	15.0	19.1	16.2	16.2	15.7	10.5
13658	273	0	0	0	0	0	0	11.5	7.5	10.5	10.9	14.0	14.7	15.8	14.3	19.3	18.3	20.5	21.2	23.2	19.9	23.0	24.7	22.5	24.0	23.6	20.0	23.5	22.3	17.8	17.2	0.1	15.0	19.1	16.2	16.2	15.7	10.5
46246	273	0	0	0	0	0	0	11.9	7.6	11.6	11.0	15.0	15.8	15.8	15.3	19.3	18.7	21.7	21.2	23.2	20.4	23.0	25.2	24.4	24.6	24.2	20.4	23.5	23.6	19.3	18.0	0.1	15.7	19.3	16.7	16.2	15.9	11.9
20371	273	0	0	0	0	0	0	11.9	7.6	11.6	10.9	15.0	15.8	15.8	15.3	19.3	18.7	21.7	21.2	23.2	20.4	23.0	25.2	24.4	24.6	24.2	20.4	23.5	23.6	19.3	18.0	0.1	15.7	19.3	16.7	16.2	15.9	11.9
26137	608	0	0	0	0	0	0	11.9	7.6	11.6	10.9	15.0	15.8	15.8	15.3	19.3	18.7	21.7	21.2	23.2	20.4	23.0	25.2	24.4	24.6	24.2	20.4	23.5	23.6	19.3	18.0	0.1	15.7	19.3	16.7	16.2	15.9	11.9
30011	608	0	0	0	0	0	0	11.9	7.6	11.6	10.9	15.0	15.8	15.8	15.3	19.3	18.7	21.7	21.2	23.2	20.4	23.0	25.2	24.4	24.6	24.2	20.4	23.5	23.6	19.3	18.0	0.1	15.7	19.3	16.7	16.2	15.9	11.9
32983	608	0	0	0	0	0	0	11.9	7.6	11.6	10.9	15.0	15.8	15.8	15.3	19.3	18.7	21.7	21.2	23.2	20.4	23.0	25.2	24.4	24.6	24.2	20.4	23.5	23.6	19.3	18.0	0.1	15.7	19.3	16.7	16.2	15.9	11.9
16	5822	0	0	0	0	0	0	10.3	7.6	9.9	10.6	13.5	12.6	10.2	13.9	16.3	17.9	20.6	19.9	20.1	17.8	21.2	24.2	21.9	23.4	22.7	19.4	20.1	21.9	17.0	17.5	0.1	14.6	17.1	14.8	13.2	13.7	9.6
4	5822	0	0	0	0	0	0	10.3	7.6	9.9	10.6	13.5	12.6	10.2	13.9	16.3	17.9	20.6	19.9	20.1	17.8	21.2	24.2	21.9	23.4	22.7	19.4	20.1	21.9	17.0	17.5	0.1	14.6	17.1	14.8	13.2	13.7	9.6
4177	3132	0	0	0	0	0	0	11.2	8.0	9.6	10.9	13.7	12.6	15.8	13.9	16.1	18.0	20.6	20.1	20.2	19.5	21.1	24.2	22.1	23.7	22.5	19.3	20.3	22.0	17.5	17.3	0.1	14.8	18.1	15.9	12.5	13.9	10.2
9933	3132	0	0	0	0	0	0	11.2	8.0	9.6	10.9	13.7	11.9	15.8	13.9	16.1	18.0	20.6	20.1	20.5	19.5	21.1	24.2	22.1	23.7	22.5	19.7	20.3	22.0	17.5	17.3	0.1	14.8	18.1	15.9	12.5	13.9	10.2
5863	3132	0	0	0	0	0	0	11.2	8.0	9.6	10.9	13.7	11.9	15.8	13.9	16.1	18.0	20.6	20.1	20.5	19.5	21.1	24.2	22.1	23.7	22.5	19.7	20.3	22.0	17.5	17.3	0.1	14.8	18.1	15.9	12.5	13.9	10.2
5913	3132	0	0	0	0	0	0	11.2	8.0	9.6	10.9	13.7	11.9	15.8	13.9	16.1	18.0	20.6	20.1	20.5	19.5	21.1	24.2	22.1	23.7	22.5	19.7	20.3	22.0	17.5	17.3	0.1	14.8	18.1	15.9	12.5	13.9	10.2
7543	3132	0	0	0	0	0	0	11.2	8.0	9.6	10.9	13.7	11.9	15.8	13.9	16.1	18.0	20.6	20.1	20.5	19.5	21.1	24.2	22.1	23.7	22.5	19.7	20.3	22.0	17.5	17.3	0.1	14.8	18.1	15.9	12.5	13.9	10.2
2781	3132	0	0	0	0	0	0	11.2	8.0	9.6	10.9	13.7	11.9	15.8	13.9	16.1	18.0	20.6	20.1	21.7	19.5	21.1	24.2	22.1	23.7	22.5	19.7	20.3	22.0	17.5	17.3	0.1	14.8	18.1	15.9	13.1	13.9	10.2
2005	3132	0	0	0	0	0	0	11.2	8.0	9.6	10.9	13.7	11.9	15.8	13.9	16.1	18.0	20.6	20.1	21.7	19.5	21.1	24.2	22.1	23.7	22.5	19.7	20.3	22.0	17.5	17.3	0.1	14.8	18.1	15.9	13.1	13.9	10.2
15082	3132	0	0	0	0	0	0	11.2	8.0	9.6	10.9	13.7	11.9	15.8	13.9	16.1	18.0	20.6	20.1	21.7	19.5	21.1	24.2	22.1	23.7	22.5	19.7	20.3	22.0	17.5	17.3	0.1	14.8	18.1	15.9	13.1	13.9	10.2
33061	3132	0	0	0	0	0	0	11.2	8.4	9.4	10.6	13.7	11.9	15.8	14.0	16.1	18.5	21.2	19.9	20.5	19.3	21.4	24.2	22.2	24.0	22.6	19.9	20.6	22.3	17.5	17.7	0.1	14.9	18.1	16.0	12.5	13.9	10.2
9351	3405	0	0	0	0	0	0	11.2	8.4	9.4	10.6	13.7	11.9	15.8	14.0	16.1	18.5	21.2	19.9	20.5	19.3	21.4	24.2	22.2	24.0	22.6	19.9	20.6	22.3	17.5	17.7	0.1	14.9	18.1	16.0	12.5	13.9	10.2
4256	3405	0	0	0	0	0	0	11.2	8.4	9.4	10.6	13.7	11.9	15.8	14.0	16.1	18.5	21.2	19.9	20.5	19.3	21.4	24.2	22.2	24.0	22.6	19.9	20.6	22.3	17.5	17.7	0.1	14.9	18.1	16.0	12.5	13.9	10.2
11910	3405	0	0	0	0	0	0	11.2	8.4	9.4	10.6	13.7	11.9	15.8	14.0	16.1	18.5	21.2	19.9	20.5	19.3	21.4	24.2	22.2	24.0	22.6	19.9	20.6	22.3	17.5	17.7	0.1	14.9	18.1	16.0	12.5	13.9	10.2
6778	3405	0	0	0	0	0	0	11.2	8.4	9.4	10.6	13.7	11.9	15.8	14.0	16.1	18.5	21.2	19.9	20.5	19.3	21.4	24.2	22.2	24.0	22.6	19.9	20.6	22.3	17.5	17.7	0.1	14.9	18.1	16.0	12.5	13.9	10.2
10812	3132	0	0	0	0	0	0	11.2	8.4	9.4	10.6	13.7	11.9	15.8	14.0	16.1	18.5	21.2	19.9	20.5	19.3	21.4	24.2	22.2	24.0	22.6	19.9	20.6	22.3	17.5	17.7	0.1	14.9	18.1	16.0	12.5	13.9	10.2
12713	3405	0	0	0	0	0	0	11.2	8.4	9.4	10.6	13.7	11.9	15.8	14.0	16.1	18.5	21.2	19.9	20.5	19.3	21.4	24.2	22.2	24.0	22.6	19.9	20.6	22.3	17.5	17.7	0.1	14.9	18.1	16.0	12.5	13.9	10.2
19458	3405	0	0	0	0	0	0	11.2	8.4	9.4	10.6	13.7	11.9	15.8	14.0	16.1	18.5	21.2	19.9	20.5	19.3	21.4	24.2	22.2	24.0	22.6	19.9	20.6	22.3	17.5	17.7	0.1	14.9	18.1	16.0	12.5	13.9	10.2
8476	3405	0	0	0	0	0	0	11.2	8.4	9.4	10.6	13.7	11.9	15.8	14.0	16.1	18.5	21.2	19.9	20.5	19.3	21.4	24.2	22.2	24.0	22.6	19.9	20.6	22.3	17.5	17.7	0.1	14.9	18.1	16.0	12.5	13.9	10.2
3702	3405	0	0	0	0	0	0	11.2	8.4	9.4	10.6	13.7	11.9	15.8	14.0	16.1	18.5	21.2	19.9	20.5	19.3	21.4	24.2	22.2	24.0	22.6	19.9	20.6	22.3	17.5	17.7	0.1	14.9	18.1	16.0	12.5	13.9	10.2
3546	1952	0	0	0	0	0	0	11.3	8.4	9.4	10.6	14.0	12.3	15.8	14.0	16.1	18.5	21.2	19.8	20.5	19.3	21.2	24.2	22.2	24.1	22.8	19.6	20.6	22.1	17.4	17.4	0.1	14.7	18.0	16.1	12.5	15.6	10.3
5874	1952	0	0	0	0	0	0	11.3	8.4	9.4	10.6	14.0	12.3	15.8	14.0	16.0	18.5	21.2	19.8	20.5	19.3	21.2	24.2	22.2	24.1	22.8	19.6	20.6	22.1	17.4	17.4	0.1	14.7	18.0	16.1	12.5	15.6	10.3
30897	1952	0	0	0	0	0	0	11.3	8.4	9.4	10.6	14.0	12.3	15.8	14.0	16.0	18.5	21.2	19.8	20.5	19.3	21.2	24.2	22.2	24.1	22.8	19.6	20.6	22.1	17.4	17.4	0.1	14.7	18.0	16.1	12.5	15.6	10.3
6894	1952	0	0	0	0	0	0	11.5	8.1	9.5	10.7	14.0	13.8	15.8	13.7	16.1	18.5	20.5	19.6	20.5	19.5	21.2	24.4	22.3	24.0	22.9	19.6	20.0	22.4	17.6	17.2	0.1	14.7	18.3	16.1	12.5	15.8	10.4
48665	1748	0	0	0	0	0	0	11.5	8.1	9.5	10.7	14.0	13.8	15.8	13.7	16.1	18.5	20.5	19.6	20.5	19.5	21.2	24.4	22.3	24.0	22.9	19.6	20.0	22.4	17.6	17.2	0.1	14.7	18.3	16.1	12.5	15.8	10.4
59816	1748	0	0	0	0	0	0	11.5	8.1	9.5	10.7	14.0	13.8	15.8	13.7	16.1	18.5	20.5	19.6	20.5	19.5	21.2	24.4	22.3	24.0	22.9	19.6	20.0	22.4	17.6	17.2	0.1	14.7	18.3	16.1	12.5	15.8	10.4
18108	1952	0	0	0	0	0	0	11.5	8.1	9.5	10.7	14.0	13.8	15.8	13.7	16.1	18.5	21.2	19.6	20.5	19.5	21.2	24.4	22.3	24.0	22.9	19.6	20.6	22.4	17.6	17.2	0.1	14.7	18.3	16.1	12.5	15.8	10.4
12597	1748	0	0	0	0	0	0	11.7	7.7	10.0	10.8	13.9	14.8	15.8	13.7	16.1	18.4	20.1	19.6	19.7	19.6	21.8	24.8	22.3	24.0	23.2	19.6	20.0	22.7	17.8	17.3	0.1	14.7	18.4	16.0	12.5	16.0	10.5
59997	273	0	0	0	0	0	0	11.7	7.7	10.0	10.8	13.9	14.8	15.8	13.7	16.1	18.4	20.1	19.6	19.7	19.6	21.8	24.8	22.3	24.0	23.2	19.6	20.5	22.7	17.8	17.3	0.1	14.7	18.4	16.0	16.5	16.0	10.5
4029	273	0	0	0	0	0	0	11.7	7.7	10.0	10.8	13.9	14.8	15.8	13.7	16.1	18.4	20.1	19.6	19.7	19.6	21.8	24.8	22.3	24.0	23.2	19.6	20.5	22.7	17.8	17.3	0.1	14.7	18.4	16.0	16.5	16.0	10.5
4899	273	0	0	0	0	0	0	11.7	7.7	10.0	10.8	13.9	14.8	15.8	13.7	16.1	18.4	20.1	19.6	19.7	19.6	21.8	24.8	22.3	24.0	23.2	19.6	20.5	22.7	17.8	17.3	0.1	14.7	18.4	16.0	16.5	16.0	10.5
3200	273	0	0	0	0	0	0	11.7	7.7	10.0	10.8	13.9	14.8	15.8	13.7	16.1	18.4	20.1	19.6	19.7	19.6	21.8	24.8	22.3	24.0	23.2	19.6	20.5	22.7	17.8	17.3	0.1	14.7	18.4	16.0	16.5	16.0	10.5
4231	273	0	0	0	0	0	0	11.7	7.7	10.0	10.8	13.9	14.8	15.8	13.7	16.1	18.4	20.1	19.6	19.7	19.6	21.8	24.8	22.3	24.0	23.2	19.6	20.5	22.7	17.8	17.3	0.1	14.7	18.4	16.0	16.5	16.0	10.5
18099	273	0	0	0	0	0	0	11.7	8.1	10.1	10.9	13.9	15.6	15.8	14.0	16.0	18.2	20.1	19.6	19.7	19.7	23.0	25.0	22.3	24.1	23.4	19.7	20.0	22.6	18.0	17.2	0.1	15.0	18.5	15.8	16.2	16.1	10.5
25852	273	0	0	0	0	0	0	11.7	8.1	10.1	10.9	13.9	15.6	15.8	14.0	16.0	18.2	20.1	21.2	19.7	19.7	22.9	25.0	22.3	24.1	23.4	19.7	23.5	22.6	18.0	17.2	0.1	15.0	18.5	15.8	16.2	16.1	10.5
70	2952	0	0	0	0	0	0	13.4	10.2	10.1	12.4	13.9	17.1	19.3	14.8	16.6	18.9	19.7	20.9	21.9	20.2	22.7	25.1	25.2	25.7	24.7	23.5	23.2	24.7	21.3	21.5	14.7	21.7	20.1	17.8	17.1	17.6	15.1
11	2952	0	0	0	0	0	0	13.4	10.2	10.1	12.4	13.9	17.1	19.3	14.8	16.6	18.9	19.7	20.9	21.9	20.2	22.7	25.1	25.2	25.7	24.7	23.5	23.2	24.7	21.3	21.5	14.7	21.7	20.1	17.8	17.1	17.6	15.1
1400	2952	0	0	0	0	0	0	13.4	10.2	10.1	12.4	13.9	17.1	19.3	14.8	16.6	18.9	19.7	20.9	21.9	20.2	22.7	25.1	25.2	25.7	24.7	23.5	23.2	24.7	21.3	21.5	14.7	21.7	20.1	17.8	17.1	17.6	15.1
280	2952	0	0	0	0	0	0	13.4	10.2	10.1	12.4	13.9	17.1	19.3	14.8	16.6	18.9	19.7	20.9	21.9	20.2	22.7	25.1	25.2	25.7	24.7	23.5	23.2	24.7	21.3	21.5	14.7	21.7	20.1	17.8	17.1	17.6	15.1
23003	2793	0	0	0	0	0	0	11.4	8.4	9.9	10.5	13.7	12.0	15.8	14.2	16.1	18.3	21.2	20.2	21.1	19.6	21.7	24.4	22.4	24.2	23.1	19.9	20.7	22.9	17.8	18.0	0.1	14.9	18.0	15.6	12.8	14.0	10.2
12244	3405	0	0	0	0	0	0	11.4	8.4	9.9	10.5	13.7	12.0	15.8	14.2	16.1	18.3	21.2	20.2	21.1	19.6	21.7	24.4	22.4	24.2	23.1	19.9	20.7	22.9	17.8	18.0	0.1	14.9	18.0	15.6	12.8	14.0	10.2
19825	2793	0	0	0	0	0	0	11.4	8.4	9.9	10.5	13.7	12.0	15.8	14.2	16.1	18.3	21.2	20.2	21.1	19.6	21.7	24.4	22.4	24.2	23.1	19.9	20.7	22.9	17.8	18.0	0.1	14.9	18.0	15.6	12.8	14.0	10.2
67124	1952	0	0	0	0	0	0	11.1	8.5	9.9	10.3	13.6	12.9	15.8	14.4	16.0	18.2	21.3	20.2	20.8	19.7	21.7	24.7	22.3	24.1	23.4	19.9	20.8	22.7	17.2	17.8	0.1	14.6	17.7	15.5	12.8	16.0	10.0
3284	1952	0	0	0	0	0	0	11.1	8.5	9.9	10.3	13.6	12.9	15.8	14.4	16.0	18.2	21.3	20.2	20.8	19.7	21.7	24.7	22.3	24.1	23.4	19.9	20.8	22.7	17.2	17.8	0.1	14.6	17.7	15.5	12.8	16.0	10.0
3795	1952	0	0	0	0	0	0	11.1	8.5	9.9	10.3	13.6	12.9	15.8	14.4	16.0	18.2	21.3	20.2	20.8	19.7	21.7	24.7	22.3	24.1	23.4	19.9	20.8	22.7	17.2	17.8	0.1	14.6	17.7	15.5	12.8	16.0	10.0
9260	1952	0	0	0	0	0	0	11.1	8.5	9.9	10.3	13.6	12.9	15.8	14.4	16.0	18.2	21.3	20.2	20.8	19.7	21.7	24.7	22.3	24.1	23.4	19.9	20.8	22.7	17.2	17.8	0.1	14.6	17.7	15.5	12.8	16.0	10.0
7106	1952	0	0	0	0	0	0	11.1	8.5	9.9	10.3	13.6	12.9	15.8	14.4	16.0	18.2	21.3	20.2	20.8	19.7	21.7	24.7	22.3	24.1	23.4	19.9	20.8	22.7	17.2	17.8	0.1	14.6	17.7	15.5	12.8	16.0	10.0
28932	1952	0	0	0	0	0	0	11.1	8.5	9.9	10.3	13.6	12.9	15.8	14.4	16.0	18.2	21.3	20.2	20.8	19.7	21.7	24.7	22.3	24.1	23.4	19.9	20.8	22.7	17.2	17.8	0.1	14.6	17.7	15.5	12.8	16.0	10.0
24532	1952	0	0	0	0	0	0	11.1	8.5	9.9	10.3	13.6	12.9	15.8	14.4	16.0	18.2	21.3	20.2	20.8	19.7	21.7	24.7	22.3	24.1	23.4	19.9	20.8	22.7	17.2	17.8	0.1	14.6	17.7	15.5	12.8	16.0	10.0
5580	1952	0	0	0	0	0	0	11.1	8.5	9.9	10.3	13.6	12.9	15.8	14.4	16.0	18.2	21.3	20.2	20.8	19.7	21.7	24.7	22.3	24.1	23.4	19.9	20.8	22.7	17.2	17.8	0.1	14.6	17.7	15.5	12.8	16.0	10.0
17142	1952	0	0	0	0	0	0	11.1	8.5	9.9	10.3	13.6	12.9	15.8	14.4	16.0	18.2	21.3	20.2	20.8	19.7	21.7	24.7	22.3	24.1	23.4	19.9	20.8	22.7	17.2	17.8	0.1	14.6	17.7	15.5	12.8	16.0	10.0
20027	1952	0	0	0	0	0	0	11.1	8.5	9.9	10.3	13.6	12.9	15.8	14.4	16.0	18.2	21.3	20.2	20.8	19.7	21.7	24.7	22.3	24.1	23.4	19.9	20.8	22.7	17.2	17.8	0.1	14.6	17.7	15.5	12.8	16.0	10.0
4188	1952	0	0	0	0	0	0	11.1	8.5	9.9	10.3	13.6	12.9	15.8	14.4	16.0	18.2	21.3	20.2	20.8	19.7	21.7	24.7	22.3	24.1	23.4	19.9	20.8	22.7	17.2	17.8	0.1	14.6	17.7	15.5	12.8	16.0	10.0
7337	1952	0	0	0	0	0	0	11.1	8.5	9.9	10.3	13.6	12.9	15.8	14.4	16.0	18.2	21.3	20.2	20.8	19.7	21.7	24.7	22.3	24.1	23.4	19.9	20.8	22.7	17.2	17.8	0.1	14.6	17.7	15.5	12.8	16.0	10.0
7853	277	0	0	0	0	0	0	11.2	8.4	9.8	10.5	13.6	14.0	15.8	14.1	16.1	18.2	20.7	20.1	20.8	19.7	21.8	25.0	22.3	24.0	23.3	19.8	20.5	22.5	17.3	17.6	0.1	14.3	17.7	14.9	16.5	16.0	9.9
3080	2564	0	0	0	0	0	0	12.0	8.1	11.3	11.2	13.9	12.9	15.8	14.1	16.2	18.2	21.6	20.3	21.5	19.0	21.7	25.2	23.6	24.5	24.0	20.2	21.6	24.4	18.5	18.8	0.1	15.1	17.9	15.1	12.8	14.6	10.8
19716	2564	0	0	0	0	0	0	12.0	8.1	11.3	11.2	13.9	12.9	15.8	14.1	16.2	18.2	21.6	20.3	21.5	19.0	21.7	25.2	23.6	24.5	24.0	20.2	21.6	24.4	18.5	18.8	0.1	15.1	17.9	15.1	12.8	14.6	10.8
35141	477	0	0	0	0	0	0	11.1	8.0	11.5	10.7	13.9	13.2	15.8	14.1	16.2	18.1	21.4	20.2	21.1	19.8	21.6	25.1	22.9	24.6	24.2	20.2	21.3	24.3	18.1	18.6	0.1	14.9	17.8	15.2	12.8	14.6	10.5
34054	277	0	0	0	0	0	0	10.6	8.2	11.0	10.5	13.8	13.9	15.8	14.1	16.1	18.0	21.0	20.1	21.3	19.8	21.7	25.2	23.0	25.0	23.8	20.6	21.8	23.5	18.2	18.1	0.1	14.8	17.7	14.9	16.5	16.0	10.2
10525	277	0	0	0	0	0	0	10.6	8.2	11.0	10.5	13.8	13.9	15.8	14.1	16.1	18.0	21.0	20.1	21.3	19.8	21.7	25.2	23.0	25.0	23.8	20.6	21.8	23.5	18.2	18.1	0.1	14.8	17.7	14.9	16.5	16.0	10.2
9500	277	0	0	0	0	0	0	10.6	8.2	11.0	10.5	13.8	13.9	15.8	14.1	16.1	18.0	21.0	20.1	21.3	19.8	21.7	25.2	23.0	25.0	23.8	20.6	21.8	23.5	18.2	18.1	0.1	14.8	17.7	14.9	16.5	16.0	10.2
9822	277	0	0	0	0	0	0	10.6	8.2	11.0	10.5	13.8	13.9	15.8	14.1	16.1	18.0	21.0	20.1	21.3	19.8	21.7	25.2	23.0	25.0	23.8	20.6	21.8	23.5	18.2	18.1	0.1	14.8	17.7	14.9	16.5	16.0	10.2
3553	277	0	0	0	0	0	0	10.6	8.2	11.0	10.5	13.8	13.9	15.8	14.1	16.1	18.0	21.0	20.1	21.3	19.8	21.7	25.2	23.0	25.0	23.8	20.6	21.8	23.5	18.2	18.1	0.1	14.8	17.7	14.9	16.5	16.0	10.2
5006	277	0	0	0	0	0	0	10.6	8.2	11.0	10.5	13.8	13.9	15.8	14.1	16.1	18.0	21.0	20.1	21.3	19.8	21.7	25.2	23.0	25.0	23.8	20.6	21.8	23.5	18.2	18.1	0.1	14.8	17.7	14.9	16.5	16.0	10.2
5452	277	0	0	0	0	0	0	11.1	8.1	10.7	10.5	13.9	15.0	15.8	13.8	16.2	18.1	20.6	20.1	20.9	20.2	21.9	25.3	23.3	25.0	23.7	21.2	21.4	23.1	18.5	17.9	0.1	14.8	18.0	14.9	16.5	16.4	10.2
16957	277	0	0	0	0	0	0	11.1	8.1	10.7	10.5	13.9	15.0	15.8	13.8	16.2	18.1	20.6	20.1	20.9	20.2	21.9	25.3	23.3	25.0	23.7	21.2	21.4	23.1	18.5	17.9	0.1	14.8	18.0	14.9	16.5	16.4	10.2
15692	277	0	0	0	0	0	0	11.1	8.1	10.7	10.5	13.9	15.0	15.8	13.8	16.2	18.1	20.6	20.1	20.9	20.2	21.9	25.3	23.3	25.0	23.7	21.2	21.4	23.1	18.5	17.9	0.1	14.8	18.0	14.9	16.5	16.4	10.2
9169	277	0	0	0	0	0	0	11.1	8.1	10.7	10.5	13.9	15.0	15.8	13.8	16.2	18.1	20.6	20.1	20.9	20.2	21.9	25.3	23.3	25.0	23.7	21.2	21.4	23.1	18.5	17.9	0.1	14.8	18.0	14.9	16.5	16.4	10.2
8861	277	0	0	0	0	0	0	11.1	8.1	10.7	10.5	13.9	15.0	15.8	13.8	16.2	18.1	20.6	20.1	20.9	20.2	21.9	25.3	23.3	25.0	23.7	21.2	21.4	23.1	18.5	17.9	0.1	14.8	18.0	14.9	16.5	16.4	10.2
12944	277	0	0	0	0	0	0	11.1	8.1	10.7	10.5	13.9	15.0	15.8	13.8	16.2	18.1	20.6	20.1	20.9	20.2	21.9	25.3	23.3	25.0	23.7	21.2	21.4	23.1	18.5	17.9	0.1	14.8	18.0	14.9	16.5	16.4	10.2
42	786	0	0	0	0	0	0	11.9	8.8	10.8	10.8	14.4	15.9	15.8	13.9	16.1	18.2	20.6	21.0	20.6	20.8	21.9	25.5	23.4	25.0	24.0	21.2	21.4	23.3	18.8	17.9	0.1	14.9	18.1	15.3	16.5	16.9	10.5
11	608	0	0	0	0	0	0	12.5	8.7	11.1	11.2	14.6	16.9	15.8	14.4	16.2	18.6	20.7	21.0	20.8	21.2	21.9	25.6	23.7	24.7	24.1	21.1	21.7	23.9	19.6	18.5	0.1	15.7	19.1	15.8	16.5	17.3	10.5
7	451	0	0	0	0	0	0	12.7	8.9	13.0	12.3	14.9	16.8	15.8	14.9	16.4	18.3	21.0	21.0	21.9	21.2	22.0	25.7	24.3	25.8	24.5	20.9	22.3	25.3	20.6	19.8	0.1	15.8	19.5	16.7	16.5	17.4	11.9
32	5165	0	0	0	0	0	0	12.6	9.4	11.4	12.5	14.2	17.4	18.5	13.7	16.0	18.0	19.9	21.3	21.6	20.4	22.8	25.8	24.1	25.9	24.3	21.1	22.4	22.8	19.3	18.8	14.7	17.0	19.4	17.0	16.7	17.5	13.5
84	4232	0	0	0	0	0	0	13.8	10.4	13.1	12.8	15.9	18.6	19.4	14.7	16.1	19.1	20.8	22.1	21.4	20.3	22.7	26.1	25.6	26.3	25.1	23.4	23.3	25.3	21.5	20.6	14.7	19.0	21.5	18.5	16.3	17.7	15.5
21	5436	0	0	0	0	0	0	14.7	10.8	12.4	8.6	16.0	18.6	19.5	14.7	16.1	19.2	20.9	22.0	22.6	20.6	22.4	26.1	25.3	26.4	25.4	24.2	23.5	26.6	21.5	21.3	14.7	19.0	22.1	19.9	13.7	18.8	15.5
4200	5436	0	0	0	0	0	0	14.7	10.8	12.4	8.6	16.0	18.6	19.5	14.7	16.1	19.2	20.9	22.0	22.6	20.6	22.4	26.1	25.3	26.4	25.4	24.2	23.5	26.6	21.5	21.3	14.7	19.0	22.1	19.9	13.7	18.8	15.5
1050	5436	0	0	0	0	0	0	14.7	10.8	12.4	8.6	16.0	18.6	19.5	14.7	16.1	19.2	20.9	22.0	22.6	20.6	22.4	26.1	25.3	26.4	25.4	24.2	23.5	26.6	21.5	21.3	14.7	19.0	22.1	19.9	13.7	18.8	15.5
49	2922	0	0	0	0	0	0	14.1	9.2	13.5	11.4	15.6	18.8	19.7	14.4	15.9	19.0	21.2	21.4	20.7	20.1	22.5	26.1	25.4	26.1	25.0	21.1	22.5	26.3	21.1	20.8	14.7	17.4	20.7	17.7	14.9	16.6	14.8
13	407	0	0	0	0	0	0	14.8	1.8	12.5	11.6	15.2	17.8	18.7	15.1	17.1	19.5	21.8	21.6	22.7	20.4	23.3	26.6	24.9	26.5	25.8	22.4	24.3	25.9	21.3	20.7	15.4	17.9	20.1	17.9	14.3	18.4	14.7
105	407	0	0	0	0	0	0	13.3	1.8	12.8	11.1	15.2	16.9	17.8	14.9	16.6	19.7	20.9	21.4	22.3	20.2	22.8	26.5	25.3	26.2	25.2	23.2	24.9	26.0	22.6	21.7	15.4	20.2	22.0	20.6	13.6	18.2	17.0
21	3328	0	0	0	0	0	0	15.1	9.6	11.6	6.2	15.3	17.9	18.4	14.2	16.4	18.9	21.4	21.6	21.8	19.5	22.8	25.9	24.2	25.2	25.3	21.3	22.2	26.0	20.0	20.0	15.4	16.4	20.1	16.5	12.2	16.1	13.7
11	3328	0	0	0	0	0	0	15.1	9.6	11.6	6.2	15.3	17.9	18.4	14.2	16.4	18.9	21.4	21.6	21.8	19.5	22.8	25.9	24.2	25.2	25.3	21.3	22.2	26.0	20.0	20.0	15.4	16.4	20.1	16.5	12.2	16.1	13.7
21	3428	0	0	0	0	0	0	13.8	4.5	12.2	12.9	15.4	18.7	18.9	16.4	17.5	18.4	22.0	23.3	23.6	20.3	23.7	25.6	26.0	26.0	25.9	23.2	24.6	26.5	24.0	23.2	20.4	20.8	20.7	20.8	13.8	18.2	16.6
42	405	0	0	0	0	0	0	13.7	4.5	12.7	13.4	15.1	18.9	19.0	16.6	17.5	20.2	21.6	22.9	23.0	20.7	23.6	25.7	26.0	26.2	26.8	23.7	25.3	26.3	23.9	23.7	20.4	21.8	22.0	20.8	13.8	17.8	17.0
21	6372	0	0	0	0	0	0	12.3	3.4	10.9	12.5	16.2	18.1	18.9	14.2	16.6	18.9	20.7	22.5	22.7	20.0	24.0	25.2	23.3	25.4	25.1	22.2	23.2	24.3	20.5	20.1	17.1	16.2	18.3	15.3	13.8	15.0	12.1
140	6372	0	0	0	0	0	0	12.0	3.4	10.7	12.0	16.1	17.8	19.0	14.2	16.4	18.7	20.7	23.0	22.1	20.0	24.2	25.2	23.4	25.3	24.8	22.1	22.9	23.6	20.2	19.4	17.1	16.1	17.8	14.9	13.8	15.0	11.5
420	5987	3	4886	3	4923	0	0	8.5	8.2	7.8	8.6	12.7	14.8	16.6	12.9	13.6	15.5	18.8	20.4	18.7	17.9	19.4	22.8	20.1	22.1	21.0	17.8	18.5	19.8	15.2	16.1	16.3	13.8	13.6	11.5	9.4	13.6	9.0
0	3967	3	3782	3	3836	0	0	9.3	8.2	9.9	9.7	14.0	16.2	16.6	13.9	14.7	17.2	20.4	21.9	19.1	18.5	19.4	24.3	21.8	23.4	22.8	19.8	20.8	23.0	18.0	18.1	16.3	14.6	15.8	13.1	9.4	13.6	8.6
315	501	3	2379	3	2416	0	0	8.7	9.5	10.3	9.5	12.2	15.1	15.8	13.3	14.9	17.9	20.7	20.7	19.8	18.4	19.7	23.4	21.0	23.2	22.3	18.7	19.4	21.8	16.8	17.9	16.3	14.3	15.1	12.5	9.4	13.8	9.1
35	501	3	2770	3	2814	3	2814	8.7	9.5	10.3	9.5	12.2	15.1	15.8	13.3	14.9	17.9	20.7	20.7	19.8	18.4	19.7	23.4	21.0	23.2	22.3	18.8	19.4	21.8	16.8	17.9	16.3	14.3	15.1	12.5	9.4	13.8	9.1
420	501	3	2642	3	2685	0	0	8.7	9.5	10.3	9.5	12.2	15.1	15.8	13.3	14.9	17.9	20.7	20.7	19.8	18.4	19.7	23.4	21.0	23.2	22.3	18.8	19.4	21.8	16.8	17.9	16.3	14.3	15.1	12.5	9.4	13.8	9.1
21	501	3	2808	3	2852	0	0	8.7	9.5	10.3	9.5	12.2	15.1	15.8	13.3	14.9	17.9	20.7	20.7	19.8	18.4	19.7	23.4	21.0	23.2	22.3	18.8	19.4	21.8	16.8	17.9	16.3	14.3	15.1	12.5	9.4	13.8	9.1
21	811	3	2420	3	2465	3	4905	9.6	9.3	9.6	9.9	13.9	16.3	13.2	13.9	15.1	18.3	20.9	21.4	20.4	18.8	19.6	24.1	22.2	24.1	22.7	20.4	20.4	22.8	17.3	18.1	16.3	15.1	15.5	13.0	9.4	13.9	9.9
112	811	3	2496	3	2541	3	4936	9.6	9.3	9.6	9.9	13.9	16.3	13.2	13.9	15.1	18.3	20.9	21.4	20.4	18.8	19.6	24.1	22.2	24.1	22.7	20.4	20.4	22.8	17.3	18.1	16.3	15.1	15.5	13.0	9.4	13.9	9.9
210	512	3	2844	3	2897	0	0	9.0	9.8	10.3	9.2	11.6	14.7	15.3	13.1	15.0	18.8	20.9	20.3	19.5	19.1	19.6	23.2	20.5	23.2	21.4	19.0	18.9	20.6	16.2	17.2	16.3	14.1	14.4	12.2	9.4	13.8	8.6
4	687	3	3029	3	3073	3	4924	9.5	8.9	10.2	10.8	14.6	16.7	13.2	14.0	15.0	19.0	21.4	21.6	21.2	19.4	19.5	24.4	22.7	24.7	23.6	21.1	20.4	23.3	18.1	18.2	16.3	15.1	16.8	14.0	9.4	13.8	9.6
6	443	0	0	0	0	0	0	11.2	9.5	11.7	10.6	13.2	17.1	16.9	13.6	15.8	20.5	21.3	21.2	21.3	19.0	20.5	24.3	22.4	24.2	23.2	20.0	20.0	22.4	17.7	18.4	16.3	14.9	16.5	13.7	9.4	14.1	9.8
42	788	3	3840	3	3893	3	4957	10.4	9.6	11.5	10.8	13.6	16.9	15.3	13.6	15.5	20.5	21.0	20.8	21.0	19.1	19.9	24.3	22.2	24.6	23.1	20.7	20.1	22.6	18.7	18.4	16.3	14.9	17.1	13.6	9.4	13.8	10.2
210	1416	3	2033	3	4223	3	4253	10.3	9.7	12.4	10.7	13.7	17.2	13.2	13.2	15.1	19.3	19.6	20.9	20.4	18.7	20.0	24.0	21.3	23.0	22.1	20.1	19.6	21.5	16.4	17.5	16.3	14.5	14.8	13.5	10.5	13.4	9.7
105	6551	4	398	100	3461	5	3859	11.9	8.4	11.6	7.0	15.3	16.5	18.4	13.0	14.8	17.4	18.5	22.2	21.6	19.6	23.5	23.7	19.7	24.5	22.3	20.0	19.5	21.0	16.5	16.4	16.3	13.9	15.8	11.8	10.8	13.8	10.4
420	6551	4	368	100	3579	5	3932	11.9	8.4	11.6	7.0	15.3	16.5	18.4	13.0	14.8	17.4	18.5	22.2	21.6	19.6	23.5	23.7	19.7	24.5	22.3	20.0	19.5	21.0	16.5	16.4	16.3	13.9	15.8	11.8	10.8	13.8	10.4
35	15711	3	1129	5	1468	5	1778	11.4	7.9	10.5	11.0	15.7	15.9	18.0	12.5	16.2	17.9	18.7	23.0	21.4	20.7	23.4	24.2	21.3	23.4	23.4	22.4	21.0	21.7	18.7	17.9	20.6	14.9	19.0	14.9	17.6	16.3	12.3
42	6551	4	748	100	3200	5	3532	10.8	8.5	12.3	8.3	12.7	15.8	18.2	12.1	14.0	15.6	17.8	21.4	18.9	19.2	23.5	21.6	18.2	23.1	19.8	18.2	18.5	17.0	15.5	14.4	16.3	13.4	14.0	11.7	10.8	13.7	8.7
420	6551	4	673	100	3276	5	3611	10.8	8.5	12.3	8.3	12.7	15.8	18.2	12.1	14.0	15.6	17.8	21.4	18.9	19.2	23.5	21.6	18.2	23.1	19.8	18.2	18.5	17.0	15.5	14.4	16.3	13.4	14.0	11.7	10.8	13.7	8.7
567	6551	4	673	100	3273	5	3609	10.8	8.5	12.3	8.3	12.7	15.8	18.2	12.1	14.0	15.6	17.8	21.4	18.9	19.2	23.5	21.6	18.2	23.1	19.8	18.2	18.5	17.0	15.5	14.4	16.3	13.4	14.0	11.7	10.8	13.7	8.7
525	6772	4	1213	100	2972	5	3616	10.1	8.0	11.8	4.5	12.4	14.9	17.5	12.2	14.0	15.3	17.7	21.4	18.9	18.6	20.0	21.6	19.1	22.5	19.6	20.0	17.8	17.8	15.1	14.7	16.3	13.3	14.5	11.7	10.8	13.6	8.8
6	1195	1	1951	5	2405	8	3429	9.8	9.6	12.1	10.7	12.5	16.3	16.0	13.1	14.6	17.0	19.5	20.9	19.2	19.0	19.3	23.2	20.5	22.3	21.5	18.7	18.6	19.8	16.0	17.4	16.3	14.2	16.0	13.2	12.5	13.7	8.9
0	7937	0	0	0	0	0	0	10.1	4.2	3.6	7.9	18.5	16.3	16.2	15.6	9.2	17.3	21.5	23.6	24.2	22.8	19.8	25.9	25.5	25.1	24.6	23.7	23.8	26.6	23.8	20.4	-3.1	16.6	23.0	18.3	7.8	13.7	10.9
2100	2040	3	4520	0	0	0	0	11.8	8.0	7.7	12.4	14.6	17.6	13.2	13.2	16.3	20.3	19.6	22.5	20.7	19.3	19.1	24.8	22.7	23.8	23.0	20.9	19.9	24.8	18.2	17.8	16.3	15.5	17.8	14.3	10.5	13.0	12.3
21000	2040	3	4561	0	0	0	0	11.8	8.0	7.7	12.4	14.6	17.6	13.2	13.2	16.3	20.3	19.6	22.5	20.7	19.3	19.1	24.8	22.7	23.8	23.0	20.9	19.9	24.8	18.2	17.8	16.3	15.5	17.8	14.3	10.5	13.0	12.3
700	2040	3	4563	0	0	0	0	11.8	8.0	7.7	12.4	14.6	17.6	13.2	13.2	16.3	20.3	19.6	22.5	20.7	19.3	19.1	24.8	22.7	23.8	23.0	20.9	19.9	24.8	18.2	17.8	16.3	15.5	17.8	14.3	10.5	13.0	12.3
140	1195	5	1655	1	1834	8	2795	9.1	10.2	12.1	11.1	12.8	16.1	16.0	13.5	14.8	17.3	19.4	20.7	21.0	18.9	19.7	24.0	20.6	22.8	21.8	20.0	19.3	20.7	16.4	17.9	16.3	14.9	16.2	13.7	12.5	13.6	9.2
1400	7082	100	262	5	1056	4	1594	9.2	8.9	11.9	7.9	11.8	16.0	17.2	12.9	14.6	16.4	19.0	21.7	19.4	18.0	20.0	22.4	19.3	22.9	20.9	18.4	18.9	19.2	16.1	16.9	16.3	14.1	14.8	12.2	10.8	14.1	10.1
700	883	5	1390	0	0	0	0	11.2	5.6	12.4	4.5	13.5	16.8	18.7	14.1	16.0	18.5	21.1	22.5	19.9	19.6	23.8	24.0	22.0	23.8	23.6	20.8	22.2	23.7	18.8	18.3	15.0	16.0	16.9	12.8	13.4	15.5	12.2
1	1616	8	472	5	925	1	3790	9.8	9.4	12.9	11.4	13.0	16.5	15.4	13.4	15.1	18.1	19.6	20.3	20.3	18.9	18.7	24.1	21.2	23.6	22.8	19.4	20.6	22.5	17.9	19.0	16.3	15.0	16.7	13.5	12.5	13.5	8.7
4	1195	5	802	8	2127	1	2142	9.0	9.5	11.9	11.1	13.2	15.7	16.2	13.5	14.6	17.2	19.5	20.4	21.4	18.9	18.7	24.0	21.3	22.9	22.0	19.6	19.4	20.9	16.5	17.8	16.3	14.8	16.1	13.5	12.5	13.5	8.9
7	1195	5	1305	1	1617	8	2695	9.0	9.8	11.6	11.0	13.3	15.9	16.4	13.5	14.8	17.3	19.5	20.7	21.4	18.9	18.7	24.0	20.4	22.9	22.1	19.7	18.7	20.8	16.4	17.9	16.3	14.9	16.3	14.1	12.5	13.7	9.4
11	1307	1	283	5	2650	8	4032	8.6	9.9	11.6	11.3	13.4	16.1	16.9	13.6	14.9	17.5	19.8	20.9	21.4	18.8	19.7	23.9	20.4	23.2	22.1	19.6	19.2	20.7	16.9	18.2	16.3	14.8	16.7	14.2	12.5	13.8	9.2
11	1307	1	448	5	2846	8	4235	8.6	9.9	11.6	11.3	13.4	16.1	16.9	13.6	14.9	17.5	19.8	20.9	21.4	18.8	19.7	23.9	20.4	23.2	22.1	19.6	19.2	20.7	16.9	18.2	16.3	14.8	16.7	14.2	12.5	13.8	9.2
21	7642	4	1497	10	1939	4	1979	11.1	10.1	12.8	11.9	13.9	18.5	17.8	14.3	15.2	18.3	20.7	22.6	21.6	18.0	22.7	24.1	20.7	24.8	22.5	20.5	21.4	23.3	19.2	18.1	16.3	15.4	17.6	14.5	10.8	14.0	11.0
126	7082	100	249	5	885	4	1327	9.5	9.7	12.1	9.1	12.1	16.1	17.0	13.1	15.0	16.7	19.2	21.2	19.8	17.9	22.7	22.9	19.3	23.0	21.2	18.8	19.1	19.3	16.4	16.7	16.3	14.3	15.1	12.3	10.8	14.7	10.3
70	7464	5	602	100	706	4	1139	9.5	9.7	12.1	9.1	12.1	16.1	17.0	13.1	15.0	16.7	19.2	21.2	19.8	17.9	22.7	22.9	19.3	23.0	21.2	18.8	19.1	19.3	16.4	16.7	16.3	14.3	15.1	12.3	10.8	14.7	10.3
84	7082	100	621	5	946	4	1204	9.4	9.2	11.4	8.9	11.5	15.7	17.2	13.0	14.9	16.8	19.1	21.0	19.0	18.1	22.7	23.1	19.3	23.0	21.4	18.8	18.7	19.0	16.3	17.5	15.7	14.0	14.7	12.1	10.8	14.7	10.5
14	7082	100	486	5	1054	4	1371	9.4	9.2	11.4	8.9	11.5	15.7	17.2	13.0	14.9	16.8	19.1	21.0	19.0	18.1	22.7	23.1	19.3	23.0	21.4	18.8	18.7	19.0	16.3	17.5	15.7	14.0	14.7	12.1	10.8	14.7	10.5
140	7082	100	476	5	902	4	1235	9.4	9.2	11.4	8.9	11.5	15.7	17.2	13.0	14.9	16.8	19.1	21.0	19.0	18.1	22.7	23.1	19.3	23.0	21.4	18.8	18.7	19.0	16.3	17.5	15.7	14.0	14.7	12.1	10.8	14.7	10.5
21	7642	4	714	10	1150	3	1302	10.0	10.2	12.6	11.8	13.5	17.9	17.7	14.4	14.8	18.1	19.9	22.4	21.2	18.3	22.7	24.2	21.0	24.2	21.9	19.2	20.2	22.1	17.8	17.6	15.7	15.4	17.7	14.6	10.8	14.0	10.9
21	7642	4	444	10	882	3	989	9.9	10.3	12.5	11.5	13.4	18.0	17.7	14.2	15.4	17.8	19.8	22.4	20.7	17.9	22.6	24.0	21.0	23.7	23.0	19.5	20.1	21.9	17.4	17.3	15.7	15.2	17.2	14.1	10.8	14.1	10.6
70	7642	4	408	3	631	4	645	9.9	10.3	12.5	11.5	13.4	18.0	17.7	14.2	15.4	17.8	19.8	22.4	20.7	17.9	22.6	24.0	21.0	23.7	23.0	19.5	20.1	21.9	17.4	17.3	15.7	15.2	17.2	14.1	10.8	14.1	10.6
32	7642	4	475	4	560	3	587	9.9	10.3	12.5	11.5	13.4	18.0	17.7	14.2	15.4	17.8	19.8	22.4	20.7	17.9	22.6	24.0	21.0	23.7	23.0	19.5	20.1	21.9	17.4	17.3	15.7	15.2	17.2	14.1	10.8	14.1	10.6
140	8744	10	139	20	240	5	289	9.8	10.1	12.3	10.8	12.6	16.4	17.3	13.8	15.1	17.6	19.6	21.9	20.4	17.9	22.7	23.6	19.6	24.1	21.9	20.1	19.8	21.4	16.9	16.6	15.7	14.8	15.8	13.0	10.8	14.6	10.1
560	8635	5	145	3	181	3	299	9.8	10.1	12.3	10.8	12.6	16.4	17.3	13.8	15.1	17.6	19.6	21.9	20.4	17.9	22.7	23.6	19.6	24.1	21.9	20.1	19.8	21.4	16.9	16.6	15.7	14.8	15.8	13.0	10.8	14.6	10.1
4	8744	4	103	20	127	10	242	9.4	10.2	12.0	10.0	12.1	15.9	17.1	13.4	14.9	17.3	19.3	21.2	20.4	17.9	22.6	23.2	19.6	23.6	22.0	19.3	19.4	19.8	16.4	16.4	15.7	14.6	15.5	12.5	10.8	14.6	9.8
11	8744	4	44	20	206	4	253	9.4	10.2	12.0	10.0	12.1	15.9	17.1	13.4	14.9	17.3	19.3	21.2	20.4	17.9	22.6	23.2	19.6	23.6	22.0	19.3	19.4	19.8	16.4	16.4	15.7	14.6	15.5	12.5	10.8	14.6	9.8
525	6311	100	1679	4	1872	5	1940	9.0	9.7	11.7	8.5	11.2	15.3	16.6	13.0	14.3	16.5	18.9	20.4	18.7	18.4	22.1	22.9	19.1	23.0	21.0	18.8	18.8	18.8	15.9	17.1	15.7	14.0	14.5	11.9	10.8	14.5	10.2
1050	1912	1	2298	30	3304	5	3914	9.1	9.4	11.5	11.6	13.8	16.3	16.7	13.5	14.8	17.7	20.0	21.0	21.7	18.7	19.7	24.0	22.1	24.0	23.1	20.1	19.9	22.7	17.7	18.5	15.7	14.9	18.8	15.1	12.5	14.2	9.6
21	1912	1	1995	5	3614	30	3629	9.1	9.4	11.5	11.6	13.8	16.3	16.7	13.5	14.8	17.7	20.0	21.0	21.7	18.7	19.7	24.0	22.1	24.0	23.1	20.1	19.9	22.7	17.7	18.5	15.7	14.9	18.8	15.1	12.5	14.2	9.6
32	7591	30	2339	4	3107	10	3298	9.5	10.2	12.5	12.2	13.7	16.8	17.5	13.5	14.9	17.3	19.6	22.1	20.5	18.4	22.5	23.4	19.6	22.9	21.0	18.7	18.2	19.7	15.7	17.7	15.7	14.3	16.1	14.3	10.8	14.1	9.9
14	7591	30	2583	4	2735	10	2908	9.5	10.2	12.5	12.2	13.7	16.8	17.5	13.5	14.9	17.3	19.6	22.1	20.5	18.4	22.5	23.4	19.6	22.9	21.0	18.7	18.2	19.7	15.7	17.7	15.7	14.3	16.1	14.3	10.8	14.1	9.9
32	8635	10	469	4	531	3	761	8.9	10.1	12.2	11.0	13.0	17.2	17.1	13.8	14.8	17.6	19.4	22.2	19.5	17.9	22.4	22.7	19.0	23.0	21.2	18.5	19.4	20.7	17.2	16.7	15.7	14.3	16.1	13.9	10.8	14.2	10.2
140	8635	10	401	4	529	3	693	8.9	10.1	12.2	11.0	13.0	17.2	17.1	13.8	14.8	17.6	19.4	22.2	19.5	17.9	22.4	22.7	19.0	23.0	21.2	18.5	19.4	20.7	17.2	16.7	15.7	14.3	16.1	13.9	10.8	14.2	10.2
11	8635	10	427	4	524	3	719	8.9	10.1	12.2	11.0	13.0	17.2	17.1	13.8	14.8	17.6	19.4	22.2	19.5	17.9	22.4	22.7	19.0	23.0	21.2	18.5	19.4	20.7	17.2	16.7	15.7	14.3	16.1	13.9	10.8	14.2	10.2
105	7973	4	958	20	1016	10	1069	9.2	10.2	12.1	10.2	12.1	16.3	17.3	13.6	14.9	17.3	19.6	21.3	19.9	18.0	22.4	22.8	19.1	23.7	21.5	19.0	19.6	20.1	16.5	16.3	15.7	14.4	15.6	13.0	10.8	14.5	10.2
8	58546	5	255	3	311	3	902	11.2	11.9	13.4	11.5	17.9	15.9	16.9	15.8	18.0	20.1	21.0	22.5	24.8	22.0	25.3	26.0	22.9	26.4	25.2	23.9	24.8	23.8	20.4	21.1	21.4	17.3	22.5	15.8	16.9	15.4	13.6
28	7558	2	1936	10	2322	20	2339	8.5	10.0	11.8	10.1	12.2	16.2	16.6	13.4	14.9	17.2	19.6	21.3	19.6	17.4	22.4	22.3	18.5	23.0	21.3	18.2	19.1	19.6	17.0	16.4	15.7	14.6	15.3	12.9	10.8	14.0	10.1
42	49	5	762	0	0	0	0	8.5	6.6	11.5	7.1	11.7	13.8	16.4	13.4	14.9	16.4	18.3	20.4	17.6	16.7	22.9	22.0	17.5	22.4	19.2	17.7	18.2	17.1	14.0	15.2	15.7	13.1	13.8	10.0	12.3	14.3	10.6
1	4988	5	13	6	60	6	323	10.7	10.7	13.5	11.5	17.8	16.2	17.7	15.7	17.5	19.2	21.0	22.3	24.1	21.2	25.0	25.3	22.8	26.3	25.1	22.8	23.8	24.5	20.3	19.9	21.4	16.7	22.3	15.6	16.9	13.9	12.9
4	20698	6	2726	5	2776	0	0	9.3	9.4	12.2	11.4	12.5	15.6	18.7	13.8	13.3	17.4	18.8	19.7	19.9	18.1	19.3	24.1	21.7	23.1	22.6	19.7	19.2	22.3	17.0	16.5	15.7	14.7	16.6	13.5	12.3	14.1	9.7
1	21046	5	1847	6	2069	30	3662	10.2	10.1	12.7	12.6	13.9	17.1	18.1	14.5	15.1	18.2	20.4	21.6	22.3	18.9	21.6	25.0	22.6	24.1	23.6	21.1	20.2	23.5	18.3	17.9	15.7	15.8	18.0	15.0	11.5	14.2	8.9
42	7859	2	3164	10	3210	3	3414	8.6	10.6	11.9	11.1	13.6	16.2	17.1	13.7	14.7	17.9	19.4	21.6	19.6	17.9	22.7	23.1	19.0	23.0	21.2	18.9	19.2	19.7	18.0	16.7	15.7	14.8	15.6	14.2	10.8	13.9	9.6
210	7874	2	2337	2	2908	10	3861	8.2	10.6	11.6	10.6	13.6	15.6	16.7	13.7	14.7	17.5	19.5	21.7	19.2	17.9	22.8	23.2	18.7	23.0	21.2	18.6	18.7	19.4	17.1	15.8	15.7	14.2	15.4	13.4	10.8	13.8	9.9
21	49	5	2731	0	0	0	0	7.3	6.6	10.6	8.5	10.2	13.2	16.0	13.7	14.8	15.9	18.0	19.0	16.1	15.8	22.9	19.9	16.4	21.3	18.7	17.0	17.8	16.0	12.9	14.5	15.7	11.8	12.7	9.4	13.3	12.9	9.9
525	21046	5	1316	6	1471	3	4141	10.1	10.0	12.8	12.2	13.7	16.7	18.0	14.4	14.9	18.4	20.7	20.9	22.4	18.7	21.4	24.7	22.9	24.1	23.8	20.6	20.1	23.6	18.1	17.7	15.7	15.7	17.9	14.7	11.5	14.1	9.8
35	21046	5	2141	6	2384	3	2434	10.1	9.8	11.9	12.1	14.2	17.0	17.3	14.2	15.4	19.1	20.8	21.6	22.4	18.8	22.7	24.9	23.0	24.6	24.2	21.1	20.3	23.9	18.8	17.8	15.7	15.7	19.5	15.0	10.8	14.3	9.4
63	1900	2	1192	2	1392	10	4880	8.5	11.0	11.9	10.6	13.4	15.5	16.7	13.3	14.7	17.5	19.8	21.7	18.9	17.9	22.8	23.1	19.0	23.4	21.6	18.2	18.4	18.7	16.0	16.0	15.7	14.0	15.3	12.9	10.8	13.7	9.6
420	476	3	2023	3	2046	8	2182	13.2	-1.0	11.8	13.2	17.1	17.9	18.5	15.8	17.7	20.1	21.7	23.1	20.9	20.7	24.5	26.5	23.6	25.4	24.4	21.5	24.2	23.3	19.5	20.8	19.9	17.3	19.5	15.4	15.6	14.7	13.4
210	476	4	2461	10	2488	3	2544	13.7	-1.0	12.2	13.1	16.5	18.7	19.0	17.0	17.7	21.1	22.3	23.9	20.8	20.9	24.4	26.2	24.0	25.9	25.0	21.5	24.5	24.1	20.2	21.3	19.8	17.6	19.4	15.8	16.2	14.2	14.1
210	437	3	2080	3	2111	8	2222	13.7	-1.0	12.2	13.1	16.5	18.7	19.0	17.0	17.7	21.1	22.3	23.9	20.8	20.9	24.4	26.2	24.0	25.9	25.0	21.5	24.5	24.1	20.2	21.3	19.8	17.6	19.4	15.8	16.3	14.2	14.1
210	49	5	4821	0	0	0	0	7.4	9.5	10.3	8.7	11.2	13.3	16.1	13.3	14.3	14.8	17.5	19.0	16.0	15.6	22.3	19.6	16.3	21.4	19.1	16.8	16.7	16.8	13.3	16.2	15.7	12.4	12.9	10.0	13.3	12.1	9.5
140	49	5	4761	0	0	0	0	7.1	6.6	10.4	8.3	11.1	12.8	15.7	13.3	14.1	14.8	16.9	18.3	15.6	14.4	22.3	19.6	16.2	21.1	18.7	16.7	17.9	16.3	12.8	16.3	15.7	12.1	12.5	9.5	13.3	12.1	9.4
2100	15595	5	359	5	461	5	585	12.0	12.0	11.8	13.6	16.0	18.9	17.1	14.6	16.7	19.1	20.9	23.9	23.3	21.1	23.2	25.1	22.0	23.7	23.9	23.4	23.4	23.3	18.7	18.2	21.8	16.0	19.1	15.5	18.5	13.6	13.4
1050	15595	5	582	5	678	5	804	12.0	12.0	11.8	13.6	16.0	18.9	17.1	14.6	16.7	19.1	20.9	23.9	23.3	21.1	23.2	25.1	22.0	23.7	23.9	23.4	23.4	23.3	18.7	18.2	21.8	16.0	19.1	15.5	18.5	13.6	13.4
1	1850	2	1582	2	3360	5	4038	8.7	10.9	10.2	10.6	12.9	15.6	16.6	13.5	14.8	16.9	19.5	21.0	19.0	17.3	22.8	23.3	18.9	24.2	21.8	18.3	18.6	19.2	16.2	16.7	15.7	14.1	15.6	12.3	10.8	13.5	9.8
6	0	7	3752	0	0	0	0	5.8	6.4	9.8	7.7	10.2	11.7	15.4	13.9	14.6	14.8	16.8	17.8	16.2	14.6	22.9	19.7	15.5	20.9	18.7	17.1	17.5	15.8	12.2	15.3	15.6	12.0	12.5	9.7	12.7	11.6	10.1
6	1850	2	1486	5	3381	2	3713	8.2	10.4	10.6	11.3	13.4	13.1	17.3	13.5	15.1	17.6	19.8	21.6	19.3	18.2	22.8	23.7	19.4	24.2	21.8	18.6	18.7	20.0	16.8	17.0	15.7	14.5	15.1	13.8	10.8	13.4	10.0
2	1850	2	1452	5	3391	2	3688	8.2	10.4	10.6	11.3	13.4	13.1	17.3	13.5	15.1	17.6	19.8	21.6	19.3	18.2	22.8	23.7	19.4	24.2	21.8	18.6	18.7	20.0	16.8	17.0	15.7	14.5	15.1	13.8	10.8	13.4	10.0
8	1850	2	1759	5	3378	2	3880	8.2	10.4	10.6	11.3	13.4	13.1	17.3	13.5	15.1	17.6	19.8	21.6	19.3	18.2	22.8	23.7	19.4	24.2	21.8	18.6	18.7	20.0	16.8	17.0	15.7	14.5	15.1	13.8	10.8	13.4	10.0
6	2325	2	2455	5	3326	2	4425	8.5	11.0	9.9	10.8	12.7	15.7	17.0	13.4	14.7	17.2	19.5	21.2	19.1	17.4	22.8	23.5	19.1	24.3	21.7	18.4	18.9	19.9	16.7	17.0	15.7	14.2	15.1	12.5	10.8	13.6	9.9
14	2325	2	2677	5	3359	2	4599	8.5	11.0	9.9	10.8	12.7	15.7	17.0	13.4	14.7	17.2	19.5	21.2	19.1	17.4	22.8	23.5	19.1	24.3	21.7	18.4	18.9	19.9	16.7	17.0	15.7	14.2	15.1	12.5	10.8	13.6	9.9
3	1850	2	2019	5	3338	2	4081	8.5	11.0	9.9	10.8	12.7	15.7	17.0	13.4	14.7	17.2	19.5	21.2	19.1	17.4	22.8	23.5	19.1	24.3	21.7	18.4	18.9	19.9	16.7	17.0	15.7	14.2	15.1	12.5	10.8	13.6	9.9
1	1850	2	2915	5	4180	2	4416	8.6	10.6	9.9	10.6	12.8	15.8	16.9	13.1	14.7	17.0	19.6	21.1	18.8	17.3	22.8	23.3	18.7	24.3	21.5	18.4	18.7	20.0	16.5	17.0	15.7	14.3	14.9	12.3	10.8	13.3	9.9
1	2325	5	1725	2	2838	0	0	8.4	10.5	10.6	11.3	13.6	12.6	17.5	13.7	15.0	17.4	19.6	21.6	19.1	18.1	22.9	23.3	19.8	24.0	21.7	18.8	18.6	19.9	16.9	16.9	15.7	14.4	15.2	13.8	11.6	13.3	10.0
1	2325	2	2616	5	2977	2	4706	8.4	10.6	9.9	11.0	13.2	14.8	17.2	13.6	14.6	17.2	19.7	21.2	19.1	17.3	22.8	23.4	19.4	23.5	21.3	18.3	18.6	19.8	16.8	17.0	15.7	14.5	15.0	12.6	11.1	13.3	10.2
4	2325	2	2721	5	3142	2	4729	8.4	10.6	9.9	11.0	13.2	14.8	17.2	13.6	14.6	17.2	19.7	21.2	19.1	17.3	22.8	23.4	19.4	23.5	21.3	18.3	18.6	19.8	16.8	17.0	15.7	14.5	15.0	12.6	11.1	13.3	10.2
6	1754	5	3484	2	4158	0	0	8.3	10.9	9.9	10.9	13.3	10.5	17.4	13.9	14.4	17.3	19.7	21.1	18.7	17.2	22.9	23.3	19.0	23.4	20.9	18.5	18.5	19.6	16.7	16.6	15.7	14.4	14.7	12.4	11.6	13.4	10.3
56	8127	6	415	6	563	5	660	10.0	7.1	12.2	11.9	13.0	15.9	18.3	12.1	15.5	16.8	19.5	23.0	20.6	21.9	21.9	23.9	21.3	22.2	22.4	23.6	23.2	20.3	19.1	17.3	20.4	13.0	16.4	14.1	18.3	13.4	13.1
42	3638	5	3856	2	3934	3	4035	9.8	9.6	10.1	12.5	14.5	16.9	16.3	13.6	15.9	19.9	20.0	22.3	20.6	17.8	22.5	25.2	22.5	24.1	24.0	20.9	19.7	23.8	18.4	17.2	15.7	15.1	18.7	14.6	12.3	13.7	10.6
6	1356	0	0	0	0	0	0	7.8	11.1	10.8	10.4	12.7	15.3	16.6	13.7	14.2	16.6	19.4	20.9	18.9	17.2	21.0	22.2	19.1	23.3	20.9	18.7	18.5	18.6	15.6	16.9	15.7	14.0	15.1	11.4	11.5	12.3	10.2
32	1356	0	0	0	0	0	0	7.8	11.1	10.8	10.4	12.7	15.3	16.6	13.7	14.2	16.6	19.4	20.9	18.9	17.2	21.0	22.2	19.1	23.3	20.9	18.7	18.5	18.6	15.6	16.9	15.7	14.0	15.1	11.4	11.5	12.3	10.2
35	5165	4	4357	15	4561	0	0	7.2	10.4	10.4	9.2	12.1	14.1	15.9	13.5	14.0	15.6	18.9	20.4	17.9	17.1	19.6	21.4	17.3	22.2	20.4	17.8	17.6	17.8	14.1	14.9	15.7	13.3	13.6	10.3	11.5	12.6	9.8
35	5165	4	4265	15	4451	0	0	7.2	10.4	10.4	9.2	12.1	14.1	15.9	13.5	14.0	15.6	18.9	20.4	17.9	17.1	19.6	21.4	17.3	22.2	20.4	17.8	17.6	17.8	14.1	14.9	15.7	13.3	13.6	10.3	11.5	12.6	9.8
3	5165	15	2684	4	2769	5	4426	6.9	10.1	9.1	8.9	12.0	13.5	15.1	12.9	13.9	15.5	18.3	20.1	17.7	16.3	19.6	21.1	17.0	21.8	20.0	17.5	17.0	17.6	13.4	15.6	15.6	13.1	13.4	10.2	9.2	11.7	9.3
32	11760	5	16	3	543	5	1103	12.4	10.7	10.5	11.8	15.4	15.8	18.9	14.4	16.6	19.3	20.9	24.1	21.7	21.9	23.2	24.4	22.1	23.9	23.8	23.6	24.7	23.0	19.9	18.9	21.4	16.7	19.5	17.1	19.2	14.2	12.6
21	5165	4	3313	15	3726	0	0	7.9	11.0	11.7	10.1	13.0	15.2	16.4	13.9	14.4	16.5	19.7	21.1	18.8	18.3	19.6	23.1	18.1	23.1	21.1	18.8	18.7	20.1	14.9	15.6	15.7	14.3	14.5	11.4	9.3	12.7	10.1
11	4743	15	605	4	2374	5	2377	7.9	11.4	10.3	9.7	12.2	15.0	16.0	14.5	15.2	16.2	18.6	20.6	18.0	18.3	22.1	22.0	17.6	22.5	20.7	18.5	18.6	18.7	15.1	17.0	15.6	13.4	14.2	11.0	9.3	12.2	10.2
18	8650	7	2740	11	2993	8	2997	10.6	5.1	12.2	12.0	13.6	15.9	18.3	12.5	16.1	17.2	20.3	22.5	21.5	21.3	22.3	24.5	23.2	24.7	22.9	23.1	24.3	22.8	21.7	19.2	20.8	14.2	18.0	15.4	18.1	15.4	14.4
42	3292	3	4389	2	4393	10	4397	8.7	6.4	11.8	10.7	16.5	13.7	17.9	11.9	15.2	15.9	18.9	22.4	21.9	21.6	20.3	22.5	21.6	23.2	21.2	22.9	23.6	19.3	21.2	16.4	19.5	11.0	17.6	14.9	16.5	13.9	13.0
3	3648	10	3998	2	4016	3	4170	9.4	6.4	12.0	10.9	16.5	14.7	17.6	12.1	15.5	16.2	19.0	22.7	22.1	21.7	20.5	23.0	22.5	24.4	21.9	23.0	24.2	20.7	21.8	17.7	19.7	11.8	17.7	15.7	17.2	13.9	13.3
11	1575	0	0	0	0	0	0	13.2	6.8	12.7	14.1	15.1	18.3	18.6	11.0	17.1	20.2	23.6	25.6	20.5	21.7	22.9	28.6	28.7	26.6	27.3	24.6	25.8	28.8	24.1	22.0	8.5	19.8	21.4	19.4	17.7	17.3	13.4
7	7618	1	1788	7	2126	7	2133	13.1	5.1	13.8	14.0	15.1	17.5	18.5	15.3	17.5	18.9	19.9	22.3	22.3	21.0	22.6	24.8	24.0	24.0	23.9	23.3	24.9	24.9	23.6	21.1	21.9	18.6	20.6	18.0	18.7	15.6	18.1
11	3720	0	0	0	0	0	0	10.1	6.4	12.6	12.3	15.2	17.0	18.9	12.1	15.8	17.4	20.9	22.8	21.7	21.5	20.9	23.4	23.1	25.4	23.0	23.0	23.6	23.3	21.3	19.1	19.8	13.3	17.8	14.7	16.6	14.4	14.7
7	3324	3	4423	4	4840	2	4922	9.4	6.4	12.6	11.9	15.2	15.6	17.9	11.8	15.6	16.7	19.9	22.7	21.7	21.5	21.4	22.9	21.3	23.3	21.8	22.9	23.4	21.2	21.0	18.4	19.8	12.4	17.7	15.0	16.6	13.2	14.3
21	1474	0	0	0	0	0	0	13.1	8.3	13.3	13.5	15.0	15.9	17.0	11.0	17.2	17.5	22.0	24.2	20.0	21.3	22.8	27.5	27.3	25.7	25.5	24.9	25.2	26.3	23.0	21.9	8.5	19.9	21.8	19.5	18.5	18.2	11.0
2	7642	0	0	0	0	0	0	13.1	8.3	13.3	13.5	15.0	15.9	17.0	11.0	17.2	17.5	22.0	24.2	20.0	21.3	22.8	27.5	27.3	25.7	25.5	24.9	25.2	26.3	23.0	21.9	8.5	19.9	21.8	19.5	18.5	18.2	11.0
11	1474	0	0	0	0	0	0	13.1	8.3	13.3	13.5	15.0	15.9	17.0	11.0	17.2	17.5	22.0	24.2	20.0	21.3	22.8	27.5	27.3	25.7	25.5	24.9	25.2	26.3	23.0	21.9	8.5	19.9	21.8	19.5	18.5	18.2	11.0
98	2239	10	1081	2	1119	3	1827	9.1	6.4	11.1	11.8	16.1	14.7	16.9	11.5	16.1	16.6	18.3	22.8	23.5	22.3	21.5	21.6	21.0	24.3	19.8	23.2	24.8	18.1	22.4	18.7	19.0	13.2	15.5	14.8	17.4	14.3	13.2
3	2724	3	614	10	630	10	1002	9.3	6.4	11.0	12.5	16.4	15.9	19.3	11.9	16.6	17.3	18.6	22.7	23.5	22.3	21.5	23.3	20.4	25.5	20.6	23.2	25.2	20.2	23.0	20.0	20.2	13.2	16.6	14.7	17.4	15.9	14.0
32	1401	10	1514	3	1568	10	2652	10.8	6.4	12.1	13.3	16.0	17.9	19.3	12.7	17.7	18.4	19.7	22.6	23.5	22.3	22.0	23.8	23.0	26.8	23.2	23.9	25.8	23.7	23.8	22.0	22.0	13.7	22.2	15.1	20.7	20.2	15.9
11	1474	0	0	0	0	0	0	12.8	8.3	13.0	13.5	15.2	14.5	17.1	11.0	16.2	18.7	21.6	22.4	19.8	21.8	22.6	27.1	26.9	24.9	25.2	25.4	25.4	26.5	22.5	22.1	8.5	21.3	21.8	20.6	18.8	18.9	13.3
210	1575	0	0	0	0	0	0	12.8	8.3	13.0	13.5	15.2	14.5	17.1	11.0	16.2	18.7	21.6	22.4	19.8	21.8	22.6	27.1	26.9	24.9	25.2	25.4	25.4	26.5	22.5	22.1	12.4	21.3	21.8	20.6	18.8	18.9	13.3
42	2082	2	661	10	734	3	1259	9.2	6.4	11.4	12.3	14.8	15.5	16.9	11.4	16.4	16.7	18.2	23.0	20.8	22.2	21.9	20.7	19.0	23.7	19.1	22.9	24.7	17.6	21.3	17.0	18.8	12.7	16.0	13.7	17.4	10.8	13.3
210000	2369	3	1371	4	1621	5	1924	11.7	6.4	14.3	13.4	15.0	16.6	17.7	11.8	16.7	16.3	17.9	22.7	20.1	21.3	21.1	21.4	18.8	22.2	18.9	21.9	20.6	16.6	17.6	15.7	18.5	10.4	15.2	12.9	16.4	11.1	12.8
8	1064	3	169	5	477	2	630	9.2	6.4	12.7	12.7	14.2	17.2	17.0	11.4	17.0	17.0	18.5	22.9	19.8	22.3	21.6	22.1	19.8	22.7	20.1	22.8	24.4	18.5	20.4	16.4	19.3	11.7	16.6	13.7	17.7	10.8	13.4
7	1422	5	114	2	283	3	522	9.8	8.5	12.9	13.2	14.4	17.9	17.2	11.8	17.1	17.2	19.0	23.0	21.5	22.4	21.6	22.9	20.3	24.2	21.2	22.7	24.1	19.5	20.1	17.3	19.6	11.7	17.4	14.3	17.7	12.2	14.3
210000	1625	2	2547	4	2598	3	2836	11.3	8.6	13.9	13.2	15.9	18.4	18.2	12.5	17.4	18.0	20.1	22.0	22.2	21.4	21.6	23.0	22.0	24.6	21.3	22.5	23.6	21.4	21.2	18.8	20.2	11.3	19.3	15.7	17.7	13.0	15.6
420000	1488	2	1829	4	2022	3	2174	11.3	8.6	13.9	13.2	15.9	18.4	18.2	12.5	17.4	18.0	20.1	22.0	22.2	21.4	21.6	23.0	22.0	24.6	21.3	22.5	23.6	21.4	21.2	18.8	20.2	11.3	19.3	15.7	17.3	13.0	15.6
56	1687	2	992	5	1128	2	1452	10.5	8.5	13.0	12.9	15.7	17.6	17.3	12.3	17.4	18.0	19.5	22.7	23.1	22.4	21.6	24.6	23.0	25.2	23.1	22.7	24.9	22.4	21.5	18.7	20.4	13.7	19.7	16.0	17.9	13.6	14.6
3	996	3	319	2	2743	4	3186	9.5	8.9	12.7	12.4	16.6	17.3	18.2	12.2	16.6	17.7	20.5	22.3	23.1	21.8	22.3	24.9	24.3	25.5	23.1	23.0	24.0	23.1	21.8	20.0	19.8	13.8	20.8	17.1	17.7	14.2	13.4
140	1300	4	0	10	2005	6	2047	9.6	6.2	9.1	12.3	11.8	16.4	15.3	13.4	15.3	18.5	19.2	19.7	18.7	17.3	22.5	24.4	19.2	22.9	21.7	19.4	18.8	20.6	16.5	16.2	16.6	15.4	16.8	12.9	17.4	12.2	12.0
49	3545	2	129	6	709	4	834	9.3	6.2	7.0	12.4	11.4	16.7	14.7	13.3	15.2	18.1	18.9	20.3	17.5	17.7	22.4	24.3	17.7	22.6	20.6	19.1	18.4	20.0	16.5	17.9	17.1	16.0	15.4	11.7	14.6	11.6	11.8
70	3869	2	633	6	890	4	923	9.3	6.2	7.0	12.4	11.4	16.7	14.7	13.3	15.2	18.1	18.9	20.3	17.5	17.7	22.4	24.3	17.7	22.6	20.6	19.1	18.4	20.0	16.5	17.9	17.1	16.0	15.4	11.7	14.6	11.6	11.8
