# Supplementary material for: A spatial predictive model for malaria resurgence in central Greece integrating entomological, environmental and social data
Source: PLoS One. 2017 Jun 29;12(6):e0178836. doi: 10.1371/journal.pone.0178836 (PMC5490999; doi:10.1371/journal.pone.0178836)
Supplement: S2 File — (TXT) [file pone.0178836.s011.txt]

Anopheles	Susceptibl	m01	d1	m02	d2	m03	d3	T1	T2	T3	T4	T5	T6	T7	T8	T9	T10	T11	T12	T13	T14	T15	T16	T17	T18	T19	T20	T21	T22	T23	T24	T25	T26	T27	T28	T29
0	6437	3	3782	3	3836	0	0	8	14	11	17	18	4	18	17	16	17	21	24	19	18	22	21	22	21	18	21	23	21	19	14	6	18	5	15	9
7	7337	0	0	0	0	0	0	10	13	12	16	18	4	18	17	16	18	21	25	18	18	22	21	22	22	18	21	20	21	20	14	6	19	5	16	9
4	786	0	0	0	0	0	0	11	13	12	16	18	4	18	16	16	18	21	25	18	18	22	20	22	22	18	21	20	21	20	13	6	18	6	16	9
4	1812	0	0	0	0	0	0	13	12	10	13	17	7	15	15	15	17	19	23	22	21	23	21	23	23	17	21	22	19	22	17	16	18	12	18	17
32	1725	0	0	0	0	0	0	13	12	10	13	16	7	15	17	18	17	19	22	22	21	23	20	23	23	17	23	23	19	21	17	16	18	12	18	11
0	4393	5	1725	2	2838	0	0	13	12	10	13	16	7	15	17	18	17	19	22	22	21	23	20	23	23	17	23	23	19	21	17	16	18	12	18	11
11	8635	2	17	4	475	5	560	12	12	10	13	15	8	14	15	15	16	18	20	21	19	20	18	21	21	17	20	20	17	17	17	15	17	8	17	10
28	7163	100	621	6	946	7	1204	12	11	9	14	11	9	15	17	16	16	19	21	21	20	21	20	22	21	20	21	19	20	18	18	8	16	7	16	10
175	7304	100	1679	7	1872	6	1940	12	11	9	14	11	9	15	17	16	16	19	21	21	20	21	20	22	21	20	21	19	20	18	18	8	16	7	16	10
7	887	3	2771	3	2815	0	0	12	11	9	14	11	9	15	17	16	16	19	21	21	20	21	20	22	21	20	21	19	20	18	18	8	16	7	16	10
28	6549	0	0	0	0	0	0	12	11	8	13	12	9	15	16	16	16	19	21	20	19	20	19	23	21	20	20	20	21	18	18	8	16	7	15	9
21	7680	2	1392	10	4880	0	0	13	12	11	16	12	15	16	16	19	17	20	23	22	19	23	21	24	24	20	23	23	22	19	17	19	19	8	17	12
70	8403	2	2908	10	3861	4	4185	11	11	10	14	12	10	16	17	16	16	19	22	21	20	21	20	23	22	20	21	20	20	18	17	8	17	2	16	10
175	6772	4	1213	100	2972	6	3616	13	12	10	16	16	13	16	16	19	17	21	23	23	20	22	21	23	22	23	22	21	22	20	19	6	18	6	17	12
84	6772	4	673	100	3276	6	3611	12	12	10	16	15	13	16	16	19	17	20	22	23	20	23	21	23	22	22	22	21	21	20	17	6	18	6	17	11
7	608	0	0	0	0	0	0	11	11	9	14	10	12	16	16	18	17	20	22	22	18	23	20	22	21	21	20	19	20	19	16	19	18	6	16	10
11	608	0	0	0	0	0	0	13	12	11	15	15	15	16	16	18	17	20	22	23	20	23	22	23	23	19	23	23	21	22	19	9	19	9	18	14
1	4882	0	0	0	0	0	0	13	12	11	15	15	15	16	16	18	17	20	22	23	20	23	22	23	23	19	23	23	21	22	19	9	19	9	18	14
32	4414	0	0	0	0	0	0	12	12	11	14	16	14	15	16	18	17	20	22	23	20	23	20	22	22	21	22	22	18	21	18	17	19	12	18	13
0	4731	10	3998	2	4016	3	4056	11	12	9	15	11	12	16	16	17	16	20	23	22	20	23	22	23	22	21	20	20	20	19	16	19	17	5	17	10
7	4038	0	0	0	0	0	0	13	14	11	18	18	14	17	18	19	18	20	22	23	19	23	23	24	24	20	24	24	19	22	21	19	19	12	19	17
25	2371	0	0	0	0	0	0	13	14	11	18	18	14	17	18	19	18	20	22	23	19	23	23	24	24	20	24	24	19	22	20	19	19	12	19	17
4	4821	5	3866	2	3932	5	4034	13	14	11	18	18	12	18	18	19	17	20	23	22	20	23	22	23	24	20	24	24	21	22	20	18	19	13	19	15
7	1912	1	1995	6	3614	20	3629	13	14	11	18	18	12	18	18	19	17	20	23	22	20	23	22	23	24	20	24	24	21	22	20	18	19	13	19	15
42	4603	4	2794	8	3549	6	4001	12	12	9	15	7	14	17	15	18	18	20	22	21	20	25	20	22	22	20	21	20	20	19	16	6	19	4	17	11
70	1229	3	2844	3	2897	0	0	12	12	9	14	7	13	16	15	18	17	20	22	22	20	23	20	22	21	20	21	19	21	20	15	19	18	6	16	11
10	2730	10	484	2	507	10	1344	12	12	9	14	7	12	16	15	18	17	20	23	22	20	23	21	23	22	20	20	19	21	19	16	19	18	6	16	10
14	8393	10	3210	4	3450	20	3533	13	15	12	18	18	15	17	18	21	17	20	24	24	20	24	24	25	25	20	25	25	21	24	21	19	20	14	19	17
42	273	0	0	0	0	0	0	12	12	9	15	7	15	16	14	18	17	20	22	22	20	20	21	23	22	21	21	21	21	19	16	6	19	4	17	11
8	8067	1	1785	7	2134	7	2142	12	12	9	15	8	14	16	15	18	17	20	22	22	21	23	21	22	22	21	21	20	21	20	15	19	19	6	17	11
11	5379	0	0	0	0	0	0	12	12	9	15	8	14	16	15	18	17	20	22	22	21	23	21	22	22	21	21	20	21	20	15	19	19	6	17	11
182	2024	0	0	0	0	0	0	12	12	9	15	8	14	16	15	18	17	20	22	22	21	23	21	22	22	21	21	20	21	20	15	19	19	4	17	11
7	7642	4	1497	2	1534	10	1939	13	14	11	16	11	15	17	16	17	18	22	24	23	20	23	22	24	23	22	22	22	22	21	16	19	20	7	17	12
1	1474	0	0	0	0	0	0	13	14	11	18	17	6	18	17	20	17	19	23	22	13	23	22	24	24	20	23	24	19	23	20	17	20	11	18	16
105	4392	3	1203	3	3149	0	0	13	14	9	15	11	13	17	16	17	17	22	23	22	20	23	21	23	22	22	20	20	22	20	16	19	19	8	17	11
4	6510	0	0	0	0	0	0	13	13	11	17	11	15	18	16	18	18	22	23	23	22	23	22	23	23	22	21	20	22	21	21	19	19	9	19	14
8	4227	2	4393	10	4397	3	4439	12	12	9	15	11	14	16	15	17	17	20	22	22	21	21	21	22	22	20	21	20	21	20	15	19	17	4	17	11
70	58056	0	0	0	0	0	0	12	12	9	15	11	14	16	16	17	17	20	22	22	21	21	22	22	22	20	21	20	21	20	15	19	17	4	17	11
6	608	0	0	0	0	0	0	12	12	9	15	11	14	16	16	17	17	20	22	22	21	21	22	22	22	20	21	20	21	20	15	19	17	4	17	11
4	608	0	0	0	0	0	0	13	12	9	15	11	13	17	16	17	17	22	23	22	20	23	21	23	21	22	20	20	20	20	16	19	18	8	16	11
1	608	0	0	0	0	0	0	12	12	9	15	11	13	16	16	17	17	20	22	22	21	21	21	22	21	20	20	19	20	20	15	19	18	6	16	11
21	8856	20	240	5	289	2	299	12	12	9	15	11	13	16	15	17	17	22	22	22	22	23	21	23	21	20	20	20	20	20	15	19	18	6	16	11
11	1826	3	4235	0	0	0	0	12	12	9	15	14	13	16	15	17	17	22	22	22	22	21	21	23	21	20	20	20	20	20	15	19	18	6	16	11
11	8635	10	471	4	531	2	975	13	13	11	15	14	14	17	15	17	18	22	23	23	22	23	20	23	22	20	20	20	20	21	15	19	19	9	19	11
350	5436	0	0	0	0	0	0	13	13	11	15	14	16	17	15	17	18	22	23	23	22	23	20	23	22	20	20	20	22	21	21	19	19	9	19	11
1	8744	7	103	20	127	5	410	13	13	12	17	14	16	18	15	18	18	22	23	23	22	24	25	23	23	21	23	24	22	21	21	19	19	10	19	11
350	5436	0	0	0	0	0	0	13	13	12	17	14	16	18	15	18	18	22	23	23	22	24	25	23	23	21	23	24	22	21	21	19	19	10	19	11
56	8856	3	181	2	325	10	430	13	13	12	17	14	16	18	15	18	18	22	23	23	22	25	25	23	23	21	23	24	24	23	21	19	19	10	19	11
3	7464	100	321	6	875	7	1286	13	13	12	17	14	16	18	15	18	18	22	23	23	22	25	25	23	23	21	23	24	24	23	21	19	19	10	19	11
14	7464	6	602	100	706	7	1214	13	13	12	17	14	16	18	15	18	18	22	23	23	22	25	25	23	23	21	23	24	24	23	21	16	19	10	19	11
280	7464	100	262	6	1056	7	1611	13	13	12	17	14	16	18	15	18	18	22	23	23	22	25	25	23	23	21	23	24	24	23	21	16	19	10	19	11
35	2355	0	0	0	0	0	0	13	13	12	17	17	16	18	15	18	18	22	23	23	22	24	22	23	23	22	23	24	23	23	16	16	19	9	20	11
70	2355	0	0	0	0	0	0	12	12	9	15	13	14	17	15	16	17	20	22	22	20	21	21	22	21	20	20	19	20	19	15	19	18	4	16	11
70	2355	0	0	0	0	0	0	12	12	9	15	13	14	17	15	16	17	20	22	22	20	23	21	22	21	20	20	19	22	19	15	19	18	4	16	11
70	1063	0	0	0	0	0	0	13	13	12	16	15	15	17	15	18	18	22	23	23	22	24	20	23	21	21	23	20	23	23	16	16	19	9	20	11
140	1063	0	0	0	0	0	0	13	13	12	16	15	15	17	15	18	18	22	23	23	22	21	20	23	21	21	20	20	20	19	16	16	19	9	20	11
7	1952	0	0	0	0	0	0	13	13	12	17	17	16	18	15	18	18	22	23	23	22	24	22	23	23	22	23	24	23	23	16	16	19	9	20	11
11	273	0	0	0	0	0	0	13	13	11	17	16	16	17	18	20	18	20	24	24	19	24	22	23	22	23	21	22	22	20	19	16	19	13	19	11
11	2793	0	0	0	0	0	0	13	13	11	17	16	16	17	18	20	18	20	24	24	19	24	22	23	22	23	21	22	22	20	19	16	19	13	19	11
4	2793	0	0	0	0	0	0	12	12	10	15	15	14	17	15	16	17	20	22	21	20	21	20	22	21	20	20	20	20	20	15	19	18	6	17	11
1	3405	0	0	0	0	0	0	12	12	9	15	14	14	17	15	17	17	20	22	21	20	21	20	22	21	20	20	19	21	20	15	16	18	6	16	11
14	3405	0	0	0	0	0	0	12	12	9	15	14	14	17	15	17	17	20	22	21	20	21	20	22	21	20	20	19	21	20	15	16	18	6	16	11
14	3405	0	0	0	0	0	0	13	12	9	15	13	14	17	15	17	17	20	22	21	20	21	20	22	21	20	20	19	21	19	15	16	18	7	17	11
7	3405	0	0	0	0	0	0	13	12	9	15	13	14	17	15	17	17	20	22	21	19	21	20	22	21	20	20	19	21	19	15	16	18	7	17	11
30	9447	8	395	5	487	2	711	13	12	9	15	13	14	17	15	17	17	20	22	21	19	21	20	22	21	20	20	19	21	19	15	16	18	7	17	11
4	1474	0	0	0	0	0	0	13	12	9	15	13	14	17	14	17	17	20	22	21	19	21	20	22	21	20	20	19	20	19	15	16	18	7	17	11
4	1575	0	0	0	0	0	0	13	13	9	15	15	14	17	14	17	17	20	22	22	22	21	20	22	21	21	20	19	20	19	15	16	17	7	17	11
4	1631	0	0	0	0	0	0	13	13	9	15	15	14	17	14	17	17	20	22	22	22	21	20	22	21	21	20	19	20	19	15	16	17	7	17	11
6	1407	10	1514	2	1568	10	2652	13	13	9	15	15	14	17	14	17	17	20	22	22	22	21	20	22	21	21	20	19	20	19	15	16	19	7	17	11
1	3904	4	4840	2	4922	3	4983	13	13	10	15	16	14	17	14	17	17	22	22	22	22	24	20	22	21	21	20	20	20	21	16	16	19	7	20	11
4	8744	7	44	20	206	5	475	13	12	11	15	18	18	17	16	18	17	20	23	23	19	23	22	23	24	23	23	23	23	22	21	15	20	11	20	18
2	4120	0	0	0	0	0	0	13	12	9	16	16	14	17	15	16	17	20	23	21	19	22	21	22	21	21	20	20	21	20	15	16	18	7	17	11
28	7464	100	476	6	902	7	1235	13	12	9	16	16	14	17	15	16	17	20	23	21	19	22	21	22	21	21	20	20	21	20	15	16	18	7	17	11
28	7464	100	267	6	868	7	1308	13	13	9	16	15	14	17	15	17	17	20	22	22	19	21	20	22	20	21	20	20	22	19	15	16	17	7	17	11
1	1863	5	114	6	126	3	190	13	13	10	16	17	14	17	15	16	17	20	23	22	19	22	22	23	22	22	22	21	21	20	16	16	17	7	17	11
42	1836	0	0	0	0	0	0	13	13	10	16	17	14	17	15	16	17	20	23	22	19	22	22	23	21	22	21	21	22	21	16	16	17	7	17	11
42	6447	0	0	0	0	0	0	13	12	10	16	17	14	17	15	17	17	20	23	22	22	24	21	23	22	22	22	22	22	21	17	16	19	7	17	11
1	9637	7	2784	11	3036	9	3040	14	14	13	16	18	15	16	18	18	18	20	23	23	22	23	23	24	25	22	24	23	22	21	22	19	20	11	19	17
4	3869	2	119	6	705	4	842	14	14	13	16	18	15	16	18	18	18	20	23	23	22	23	23	24	25	22	24	23	22	21	22	19	20	11	19	17
350	608	0	0	0	0	0	0	14	14	13	18	16	15	17	18	18	18	20	23	22	19	23	23	24	24	21	23	23	23	19	19	14	20	11	18	15
350	608	0	0	0	0	0	0	13	13	11	17	15	15	16	17	18	17	19	23	23	21	23	22	24	24	22	23	22	22	21	20	8	18	8	18	14
2	3416	0	0	0	0	0	0	12	13	12	17	19	14	16	17	20	18	17	23	24	21	24	25	25	25	25	24	24	19	24	22	18	20	11	19	19
140	608	0	0	0	0	0	0	14	13	10	16	18	15	18	17	19	17	20	23	22	19	24	22	23	23	25	24	22	19	21	19	10	18	9	18	12
4	2438	0	0	0	0	0	0	14	13	10	15	18	15	17	17	19	18	20	23	22	20	23	21	23	23	25	23	22	19	20	18	10	18	10	18	12
7	2692	0	0	0	0	0	0	10	13	-3	16	17	14	15	18	17	17	17	21	20	22	24	22	24	25	22	23	22	21	19	20	16	19	10	18	12
7	6372	0	0	0	0	0	0	10	11	8	15	13	13	16	15	16	15	19	22	19	19	22	19	22	21	22	22	20	20	20	16	5	16	8	16	10
4	6372	0	0	0	0	0	0	14	12	8	15	14	14	17	17	15	15	19	22	20	19	22	18	21	20	20	20	19	20	20	15	12	17	8	16	10
14	405	0	0	0	0	0	0	13	11	8	14	12	13	18	17	16	16	19	21	19	18	21	18	20	20	19	20	19	19	20	14	12	18	8	16	9
1	2730	2	600	10	616	10	1006	13	14	8	14	7	13	18	17	17	16	19	22	21	18	22	19	22	20	22	22	23	20	22	16	12	19	9	16	10
1	4423	0	0	0	0	0	0	14	12	9	14	13	14	17	16	17	16	18	20	19	20	23	19	21	20	23	22	23	19	19	16	12	19	7	17	9
2	2730	2	298	10	310	10	1054	14	12	9	14	13	14	17	16	17	16	18	20	19	20	23	19	21	20	23	22	23	19	19	16	12	19	7	17	9
70	4960	0	0	0	0	0	0	11	11	10	14	17	12	15	19	19	18	19	20	23	17	22	20	22	22	23	23	22	22	20	19	10	20	10	17	12
2	4960	0	0	0	0	0	0	13	11	8	13	10	14	15	16	16	15	18	19	19	20	20	16	19	18	21	21	17	19	18	13	13	19	7	16	8
4	4520	0	0	0	0	0	0	13	11	8	13	10	13	15	16	16	15	18	19	19	17	20	16	19	18	21	21	17	19	17	13	13	18	7	16	8
5	8478	8	390	5	557	6	680	13	12	8	12	13	15	15	19	16	16	18	18	20	21	21	19	20	23	21	24	20	20	18	16	15	18	11	16	9
28	6326	9	334	10	367	6	743	12	11	10	15	17	15	16	15	17	15	19	24	21	21	24	22	25	27	24	26	22	23	21	17	11	18	5	18	13
0	7937	0	0	0	0	0	0	14	11	8	13	13	14	16	16	16	16	19	19	20	17	22	18	20	19	21	20	18	18	19	14	14	18	7	16	9
7	2024	0	0	0	0	0	0	14	11	8	13	13	14	16	16	16	16	19	19	20	17	22	18	20	19	21	20	18	18	19	14	14	18	7	16	9
42	1540	3	2033	3	4223	3	4253	14	11	8	13	13	14	16	16	16	16	19	19	20	17	22	18	20	19	21	20	18	18	19	14	14	18	7	16	9
6	6291	0	0	0	0	0	0	13	12	8	15	13	14	17	17	18	17	20	22	21	20	22	20	23	23	23	22	21	21	22	17	14	17	9	17	10
1	6423	6	1532	9	1722	10	1986	13	12	8	15	13	14	16	17	18	17	19	21	21	19	22	20	22	21	22	22	21	21	20	16	14	17	8	17	10
15	3121	10	1081	2	1119	3	1151	13	12	8	15	13	14	16	17	18	17	19	21	21	19	22	20	22	21	22	22	21	21	20	16	14	17	8	17	10
0	4960	0	0	0	0	0	0	14	11	8	13	14	14	16	17	17	16	19	20	20	18	22	18	20	19	21	20	19	18	19	14	14	18	8	16	9
1	6515	0	0	0	0	0	0	14	11	8	13	14	14	16	17	17	16	19	20	20	18	22	18	20	19	21	20	19	18	19	14	14	18	8	16	9
0	1812	0	0	0	0	0	0	14	11	8	13	14	14	16	17	17	16	19	20	20	18	22	18	20	19	21	20	19	18	19	14	14	18	8	16	9
7	15711	5	1468	6	1778	5	1804	13	11	8	13	14	14	16	17	16	16	19	20	20	18	21	18	20	19	20	19	19	18	19	14	13	17	7	16	9
7	2331	0	0	0	0	0	0	13	11	8	13	14	14	16	17	16	16	19	20	20	18	21	18	20	19	20	19	19	18	19	14	13	17	7	16	9
4	9637	7	2740	11	2993	9	2997	13	12	8	15	12	14	17	17	17	16	19	21	21	19	22	19	22	21	21	22	20	20	21	16	14	17	8	17	10
0	21046	6	1847	6	2069	20	3662	14	12	8	14	13	14	16	17	18	16	19	21	21	19	22	19	22	20	22	21	20	19	20	15	14	17	8	17	10
210	6772	4	356	100	3591	6	3945	14	12	8	14	13	14	16	17	18	16	19	21	21	19	22	19	22	20	22	21	20	19	20	15	14	17	8	17	10
8	8478	8	415	6	563	5	660	13	11	8	14	13	14	16	17	17	16	19	20	21	18	22	19	21	20	21	20	20	19	19	15	14	17	8	17	9
28	58056	0	0	0	0	0	0	13	11	8	14	13	14	16	17	17	16	19	20	21	18	22	19	21	20	21	20	20	19	19	15	14	17	8	17	9
21	57215	0	0	0	0	0	0	13	11	7	13	14	13	17	17	16	16	18	20	20	18	21	18	20	19	20	19	18	19	19	14	12	17	7	16	9
70	58724	0	0	0	0	0	0	12	12	9	15	13	14	16	18	17	16	19	22	22	18	22	19	22	22	23	21	22	20	19	17	14	18	8	17	10
7	6083	0	0	0	0	0	0	13	12	8	14	12	14	16	17	16	16	19	21	21	18	21	18	20	19	20	20	18	19	19	15	14	17	8	17	10
21	2371	0	0	0	0	0	0	13	12	8	14	12	14	17	17	17	16	19	21	21	19	22	18	20	19	20	20	19	19	21	15	14	17	8	17	10
18	7642	2	787	4	965	5	1156	13	12	8	14	12	14	17	17	17	16	19	21	21	19	22	18	20	19	20	20	19	19	21	15	14	17	8	17	10
14	7863	2	403	5	562	4	752	13	12	8	14	12	14	17	17	17	16	19	21	21	19	21	18	20	19	20	20	19	19	19	15	14	17	8	17	10
56	2432	0	0	0	0	0	0	10	10	7	12	9	13	16	14	13	15	13	19	19	18	20	16	18	17	21	19	19	17	22	12	14	19	7	17	8
28	1300	4	387	10	2178	6	2221	14	13	11	17	19	3	17	21	19	18	22	24	24	22	23	22	24	25	26	24	23	23	22	20	18	20	11	19	12
7	1300	4	706	10	2318	6	2360	13	11	8	14	12	14	16	16	17	16	19	21	21	19	21	18	20	20	21	21	19	19	18	14	14	17	8	17	10
1	1300	4	668	10	2287	6	2330	12	13	9	15	16	15	17	18	18	16	20	22	22	19	23	20	23	22	23	21	23	21	21	17	8	20	9	18	11
5	4205	7	4581	11	4815	9	4818	12	11	8	14	10	14	16	16	17	16	19	21	21	18	21	18	20	19	21	21	19	19	18	14	14	17	8	17	9
56	6515	0	0	0	0	0	0	10	7	6	12	11	13	16	14	12	14	14	18	19	17	19	16	17	17	21	18	19	16	22	11	13	15	6	15	7
2	6800	7	1686	11	1890	9	1892	11	10	8	14	10	14	17	17	16	16	19	21	21	19	21	18	20	19	17	20	20	19	18	14	14	16	8	16	9
6	8635	10	298	4	510	2	891	13	11	9	17	18	10	17	18	19	18	23	23	23	24	24	23	25	25	20	24	23	21	23	19	18	20	12	18	12
126	8635	10	224	4	530	3	861	13	11	9	17	18	10	17	16	19	18	23	23	23	24	24	23	25	25	20	24	23	20	23	19	18	20	12	18	10
140	7464	100	822	6	1047	5	1643	12	12	10	15	18	12	16	19	18	18	19	22	21	20	24	21	23	23	25	24	22	23	22	20	16	21	9	18	11
42	7383	100	311	6	1093	7	1656	12	7	5	11	11	13	17	14	11	13	16	17	17	16	19	15	17	17	22	17	19	17	21	11	14	15	6	16	7
14	7642	4	1338	10	1572	2	1776	13	8	8	12	14	14	16	16	18	17	17	20	20	20	21	19	21	21	17	24	18	20	19	16	13	18	13	17	10
4	16985	6	1033	6	1034	10	1173	12	10	8	14	12	14	16	16	18	17	19	21	21	19	21	18	21	20	20	20	20	19	19	13	12	17	8	17	9
21	5905	0	0	0	0	0	0	12	10	8	14	12	14	16	16	18	17	19	21	21	19	21	18	21	20	20	20	20	19	19	13	12	17	8	17	9
140	6772	4	350	100	3593	6	3948	12	10	8	14	12	14	16	16	18	17	19	21	21	19	21	18	21	20	20	20	20	19	19	13	12	17	8	17	9
0	2325	2	2350	5	3708	0	0	12	10	8	14	12	14	16	16	18	17	19	21	21	19	21	18	21	20	20	20	20	19	19	13	12	17	8	17	9
1	2325	2	2378	5	3690	0	0	12	10	8	14	12	14	16	16	18	17	19	21	21	19	21	18	21	20	20	20	20	19	19	13	12	17	8	17	9
1	2325	2	2367	5	3274	0	0	11	9	8	14	16	15	16	16	17	16	19	21	22	19	22	18	21	20	20	20	22	19	19	15	12	17	8	17	10
0	2325	2	2462	5	3333	0	0	12	8	9	14	12	14	16	16	17	16	19	21	21	19	22	18	21	19	20	19	20	20	19	14	12	16	7	17	10
0	2325	2	2497	5	3347	0	0	13	12	11	16	17	16	16	19	20	19	21	22	22	22	24	24	24	26	22	24	23	22	24	20	20	20	13	17	14
0	2325	2	2720	5	3150	0	0	13	12	11	16	17	16	16	19	20	19	21	22	22	22	24	24	24	26	22	24	23	22	24	20	20	20	13	17	14
28	2331	0	0	0	0	0	0	12	13	5	16	18	9	16	19	20	18	20	21	22	21	23	23	24	25	26	25	22	24	22	19	19	20	11	19	13
21	2579	0	0	0	0	0	0	12	12	11	14	16	13	14	18	18	16	18	20	21	20	23	20	22	23	20	24	21	21	22	19	16	19	8	17	12
14	932	5	762	0	0	0	0	14	13	8	13	15	15	15	18	18	18	17	19	22	20	23	19	22	22	17	24	19	20	22	17	13	17	12	20	12
7	932	5	2731	0	0	0	0	14	13	8	13	15	15	15	18	18	18	17	19	22	20	23	19	22	22	17	24	19	20	22	17	13	17	12	20	12
4	4743	15	605	5	2377	0	0	14	13	8	13	15	15	15	18	18	18	17	19	22	20	23	19	22	22	17	24	19	20	22	17	13	17	12	20	12
2	0	7	3752	0	0	0	0	14	10	8	11	14	14	15	18	18	17	18	18	20	21	21	18	20	20	22	23	17	19	17	16	13	18	13	20	10
32	56505	0	0	0	0	0	0	14	10	8	11	14	14	15	18	18	17	18	18	20	20	21	18	20	20	22	23	17	19	17	16	13	18	11	20	10
14	7949	0	0	0	0	0	0	12	13	10	15	17	15	18	18	18	17	20	22	22	20	23	20	23	22	22	23	24	21	22	18	12	19	9	17	11
1	6376	0	0	0	0	0	0	12	13	5	15	18	9	15	19	19	19	20	22	23	21	24	22	24	24	25	25	22	24	22	20	18	21	11	19	15
279260	6664	0	0	0	0	0	0	12	13	8	14	16	15	15	18	19	18	18	20	22	20	22	19	22	22	17	24	21	21	20	19	19	19	12	18	13
102960	0	0	0	0	0	0	0	14	11	8	12	15	14	16	18	19	18	17	19	21	20	22	20	21	22	22	23	18	20	18	16	13	18	11	20	10
32452	273	0	0	0	0	0	0	13	11	8	12	14	14	15	18	18	17	16	18	20	20	21	18	20	21	22	23	19	19	18	16	13	17	13	17	10
54190	6549	0	0	0	0	0	0	13	11	8	12	14	14	15	18	18	17	16	18	20	20	21	18	20	21	22	23	19	19	18	16	13	17	13	17	10
62898	1748	0	0	0	0	0	0	13	8	7	13	12	14	18	15	15	15	17	20	21	17	21	18	20	19	17	21	20	20	20	14	14	16	7	16	8
43505	1952	0	0	0	0	0	0	14	13	10	14	17	15	17	19	19	18	18	22	23	21	24	20	24	24	17	24	20	21	20	17	19	19	11	20	12
166746	6549	0	0	0	0	0	0	14	13	10	14	17	15	17	19	19	18	18	22	23	21	24	20	24	24	17	24	20	21	20	17	19	19	11	20	12
28762	3990	0	0	0	0	0	0	14	11	8	12	14	14	15	18	18	17	16	18	21	20	21	19	20	21	22	24	18	20	18	16	13	17	13	17	10
31913	2793	0	0	0	0	0	0	13	11	8	12	15	14	16	18	18	17	17	19	20	20	22	20	21	22	22	24	19	20	18	16	13	17	13	17	10
72724	1748	0	0	0	0	0	0	9	15	12	18	20	16	18	16	19	18	22	26	22	23	23	24	27	26	26	25	26	24	23	19	15	21	7	21	14
78010	1748	0	0	0	0	0	0	14	14	11	15	17	17	16	19	21	18	20	22	23	22	25	21	23	24	17	24	21	24	24	19	19	19	12	20	18
72703	1475	0	0	0	0	0	0	14	13	9	13	16	15	16	19	19	17	17	20	22	21	22	21	22	23	22	24	19	20	19	17	15	18	11	20	12
111317	3322	0	0	0	0	0	0	14	13	9	12	15	15	16	19	19	17	18	19	22	20	22	20	21	23	22	24	19	20	19	16	15	18	11	18	10
7028	2564	0	0	0	0	0	0	6	16	12	17	18	17	16	16	17	18	22	25	22	24	23	22	24	25	24	25	25	23	22	21	16	21	11	20	15
64180	608	0	0	0	0	0	0	6	16	12	17	18	17	16	16	17	18	22	25	20	24	23	22	24	25	24	25	25	23	22	21	16	21	11	20	15
66177	3405	0	0	0	0	0	0	14	14	9	11	14	15	16	19	19	18	18	16	19	23	21	18	20	23	22	24	19	19	17	16	15	17	17	17	10
10548	608	0	0	0	0	0	0	14	14	9	13	15	15	16	19	19	18	18	20	20	23	22	21	21	25	22	24	21	21	17	20	21	21	17	17	13
6566	1952	0	0	0	0	0	0	14	14	9	13	15	15	16	19	19	18	18	20	20	23	22	21	21	25	22	24	21	21	19	20	21	21	17	17	13
12026	1952	0	0	0	0	0	0	14	14	11	15	16	15	16	19	20	19	21	21	21	23	23	21	22	26	22	24	22	22	24	21	21	21	17	17	14
14492	477	0	0	0	0	0	0	5	16	12	18	19	15	16	15	17	17	22	25	20	23	23	24	25	25	24	24	25	22	22	22	16	21	12	20	15
14	59153	0	0	0	0	0	0	14	14	9	13	16	15	16	19	19	18	18	20	21	23	22	20	22	25	22	24	21	20	19	20	21	21	17	17	13
14	58431	0	0	0	0	0	0	14	15	10	12	14	15	16	19	19	18	18	19	21	21	22	20	20	22	22	24	19	20	18	17	14	18	17	17	10
7	4279	0	0	0	0	0	0	13	9	8	13	16	14	14	17	17	17	19	20	21	19	22	19	21	22	23	23	19	21	19	16	13	18	9	17	9
7	2952	0	0	0	0	0	0	13	15	10	15	17	15	16	19	20	17	18	20	22	21	24	21	23	24	22	23	20	21	20	17	15	17	7	18	12
70000	1625	2	2560	4	2609	3	2850	13	15	10	15	17	15	16	19	20	17	18	20	22	21	24	21	23	24	22	23	20	21	20	17	15	17	7	18	12
70000	2001	2	1829	4	2022	3	2174	10	12	7	13	11	14	15	16	16	17	16	20	20	17	21	18	20	20	21	20	21	21	20	19	14	19	7	16	9
1050	15595	5	518	5	617	5	743	11	11	7	12	12	14	14	16	16	16	16	20	20	18	21	17	20	21	21	21	21	20	20	19	14	19	7	16	9
1	4988	5	90	2	102	4	270	11	11	7	12	12	14	14	16	16	16	16	20	20	18	21	17	20	21	21	21	21	20	20	19	14	19	7	16	9
280	476	2	2101	3	2129	8	2249	13	14	12	17	18	10	18	19	20	18	19	23	22	22	25	23	24	26	23	24	22	23	23	19	19	19	10	19	17
140	476	7	2498	2	2577	3	2622	14	15	12	16	17	12	18	20	22	18	19	22	23	22	25	23	24	25	23	24	22	24	23	19	19	18	10	20	17
7	3691	0	0	0	0	0	0	11	12	6	12	13	14	15	16	16	15	18	20	20	17	21	17	21	21	17	21	21	20	20	19	14	19	7	16	8
11	1758	0	0	0	0	0	0	14	15	12	16	17	12	18	20	21	18	18	22	24	22	24	23	24	25	23	24	21	22	22	19	19	18	10	17	16
11	926	0	0	0	0	0	0	15	11	10	15	16	14	17	20	18	17	18	21	22	21	22	21	23	25	23	24	20	22	20	19	18	20	9	17	14
35	1758	0	0	0	0	0	0	12	11	10	14	17	16	14	16	18	18	19	21	22	22	23	21	23	23	23	24	20	23	21	18	18	17	11	18	15
350	6676	0	0	0	0	0	0	11	12	12	15	17	16	15	17	18	17	18	21	22	22	24	21	24	25	22	25	22	23	19	19	15	18	9	18	13
